# Supplementary material for: 1-Methyl-3,5-bis­[(E)-(3-methyl-2-thienyl)methyl­ene]piperidin-4-one monohydrate
Source: Acta Crystallogr Sect E Struct Rep Online. 2009 Mar 28;65(Pt 4):o885. doi: 10.1107/S1600536809010393 (PMC2968964; doi:10.1107/S1600536809010393)
Supplement: Supplementary file 1 [file e-65-0o885-sup1.cif]

##############################################################################
###                                                                        ###
###        Electronic paper (Acta Crystallographica Section E)             ###
###                                                                        ###
##############################################################################
#                                                                            #
# This CIF contains the data in a paper accepted for publication in Acta     #
# Crystallographica Section E. It conforms to the requirements of Notes      #
# for Authors for Section E, and has been peer reviewed under the auspices   #
# of the IUCr Commission on Journals.                                        #
#                                                                            #
# Full details of the Crystallographic Information File format               #
# are given in the paper "The Crystallographic Information File (CIF):       #
# a New Standard Archive File for Crystallography" by S. R. Hall, F. H.      #
# Allen and I. D. Brown [Acta Cryst. (1991), A47, 655-685].                  #
#                                                                            #
# The current version of the core CIF dictionary is obtainable from          #
# ftp://ftp.iucr.org/pub/cif_core.dic. The current version number is 2.4.    #
#                                                                            #
# Software is freely available for graphical display of the structure(s) in  #
# this CIF.  For information consult the CIF home page http://www.iucr.org/  #
# cif/home.html                                                              #
#                                                                            #
# This file may be used for bona fide research purposes within the           #
# scientific community so long as proper attribution is given to the journal # 
# article from which it was obtained.                                        #
#                                                                            #
##############################################################################
                                             
data_global
_audit_creation_method     'PLATON <TABLE ACC> option'
_journal_date_recd_electronic     2009-03-11
_journal_date_accepted     2009-03-20
_journal_name_full     'Acta Crystallographica, Section E'
_journal_year     2009
_journal_volume     65
_journal_issue      4
_journal_page_first     o885
_journal_page_last     o885
_journal_paper_category     QO
_journal_coeditor_code     TK2393
_publ_contact_author_name
;
A. Thiruvalluvar
;
_publ_contact_author_address
;
PG Research Department of Physics
Rajah Serfoji Government College (Autonomous)
Thanjavur-613 005
Tamil Nadu
India
;
_publ_contact_author_email     athiru@vsnl.net
_publ_contact_author_fax     'none'
_publ_contact_author_phone     '+91(4362)255490'
_publ_section_title
;
1-Methyl-3,5-bis[(<i>E</i>)-(3-methyl-2-thienyl)methylene]piperidin-4-one
monohydrate
;
loop_
    _publ_author_name
    _publ_author_footnote
    _publ_author_address
    'K. Rajeswari'
;
?
;
;
Department of Chemistry,
Annamalai University,
Annamalai Nagar 608 002,
Tamilnadu,
India
;
    'K. Pandiarajan'
;
?
;
;
Department of Chemistry,
Annamalai University,
Annamalai Nagar 608 002,
Tamilnadu,
India
;
    'P. Gayathri'
;
?
;
;
PG Research Department of Physics,
Rajah Serfoji Government College (Autonomous),
Thanjavur 613 005,
Tamil Nadu,
India
;
    'A. Thiruvalluvar'
;
?
;
;
PG Research Department of Physics,
Rajah Serfoji Government College (Autonomous),
Thanjavur 613 005,
Tamil Nadu,
India
;
data_I
_chemical_name_systematic
;
1-Methyl-3,5-bis[(E)-(3-methyl-2-thienyl)methylene]piperidin-4-one monohydrate
;
_chemical_name_common     piperidin-4-one
_chemical_formula_moiety     'C18 H19 N O S2, H2 O'
_chemical_formula_sum     'C18 H21 N O2 S2'
_chemical_formula_structural     'C18 H19 N O S2, H2 O'
_chemical_formula_iupac     'C18 H19 N O S2, H2 O'
_chemical_formula_weight     347.50
_chemical_melting_point     423
_symmetry_cell_setting     Triclinic
_symmetry_space_group_name_H-M     'P -1'
_symmetry_space_group_name_Hall     '-P 1'
loop_
    _symmetry_equiv_pos_site_id
    _symmetry_equiv_pos_as_xyz
    1 x,y,z
    2 -x,-y,-z
_cell_length_a     7.5781(7)
_cell_length_b     10.9926(9)
_cell_length_c     11.5304(10)
_cell_angle_alpha     79.531(2)
_cell_angle_beta     83.404(2)
_cell_angle_gamma     71.673(2)
_cell_volume     894.90(14)
_cell_formula_units_Z     2
_cell_measurement_reflns_used     9874
_cell_measurement_theta_min     2.0
_cell_measurement_theta_max     25.0
_cell_measurement_temperature     293(2)
_cell_special_details
;
?
;
_exptl_crystal_description     'prism'
_exptl_crystal_colour     'colourless'
_exptl_crystal_size_max     0.36
_exptl_crystal_size_mid     0.22
_exptl_crystal_size_min     0.22
_exptl_crystal_size_rad     ?
_exptl_crystal_density_diffrn     1.290
_exptl_crystal_density_meas     ?
_exptl_crystal_density_method     'Not Measured'
_exptl_crystal_F_000     368
_exptl_absorpt_coefficient_mu     0.306
_exptl_absorpt_correction_type     'multi-scan'
_exptl_absorpt_process_details     '(SADABS; Bruker, 2004)'
_exptl_absorpt_correction_T_min     0.901
_exptl_absorpt_correction_T_max     0.938
_exptl_special_details
;
;
_diffrn_ambient_temperature     293(2)
_diffrn_radiation_type     MoK\a
_diffrn_radiation_wavelength     0.71073
_diffrn_radiation_source     'fine-focus sealed tube'
_diffrn_radiation_monochromator     graphite
_diffrn_measurement_device_type     'Bruker Kappa APEXII CCD'
_diffrn_measurement_method     '\w and \f'
_diffrn_detector_area_resol_mean     0
_diffrn_reflns_number     15827
_diffrn_reflns_av_R_equivalents     0.021
_diffrn_reflns_av_sigmaI/netI     0.015
_diffrn_reflns_theta_min     2.0
_diffrn_reflns_theta_max     25.0
_diffrn_reflns_theta_full     25.0
_diffrn_measured_fraction_theta_max     0.997
_diffrn_measured_fraction_theta_full     0.997
_diffrn_reflns_limit_h_min     -9
_diffrn_reflns_limit_h_max     9
_diffrn_reflns_limit_k_min     -13
_diffrn_reflns_limit_k_max     13
_diffrn_reflns_limit_l_min     -13
_diffrn_reflns_limit_l_max     13
_diffrn_standards_number     0
_diffrn_standards_interval_count     0
_diffrn_standards_interval_time     0
_diffrn_standards_decay_%     0
_refine_special_details
;
Refinement of <i>F</i>^2^ against ALL reflections. The weighted
<i>R</i>-factor
<i>wR</i> and goodness of fit <i>S</i> are based on <i>F</i>^2^, conventional
<i>R</i>-factors <i>R</i> are based on <i>F</i>, with <i>F</i> set to zero for
negative <i>F</i>^2^. The threshold expression of <i>F</i>^2^ >
2\s(<i>F</i>^2^) is used only for calculating <i>R</i>-factors(gt) <i>etc</i>.
and is not relevant to the choice of reflections for refinement.
<i>R</i>-factors based on <i>F</i>^2^ are statistically about twice as large
as those based on <i>F</i>, and <i>R</i>- factors based on ALL data will be
even larger.
;
_reflns_number_total     3127
_reflns_number_gt     2686
_reflns_threshold_expression     I>2\s(I)
_refine_ls_structure_factor_coef     Fsqd
_refine_ls_matrix_type     full
_refine_ls_R_factor_all     0.051
_refine_ls_R_factor_gt     0.043
_refine_ls_wR_factor_gt     0.119
_refine_ls_wR_factor_ref     0.130
_refine_ls_goodness_of_fit_ref     1.11
_refine_ls_restrained_S_all     1.11
_refine_ls_number_reflns     3127
_refine_ls_number_parameters     217
_refine_ls_number_restraints     3
_refine_ls_hydrogen_treatment     mixed
_refine_ls_weighting_scheme     calc
_refine_ls_weighting_details
         'calc w=1/[\s^2^(Fo^2^)+(0.0602P)^2^+0.4317P] where P=(Fo^2^+2Fc^2^)/3'
_atom_sites_solution_hydrogens     geom
_atom_sites_solution_primary     direct
_atom_sites_solution_secondary     difmap
_refine_ls_shift/su_max     0.001
_refine_ls_shift/su_max_lt     0.001
_refine_ls_shift/su_mean     0.000
_refine_diff_density_max     0.44
_refine_diff_density_min     -0.31
_refine_ls_extinction_method     none
_refine_ls_extinction_coef     ?
loop_
    _atom_type_symbol
    _atom_type_description
    _atom_type_scat_dispersion_real
    _atom_type_scat_dispersion_imag
    _atom_type_scat_source
    S S 0.1246 0.1234 'International Tables Vol C Tables 4.2.6.8 and 6.1.1.4'
    O O 0.0106 0.0060 'International Tables Vol C Tables 4.2.6.8 and 6.1.1.4'
    N N 0.0061 0.0033 'International Tables Vol C Tables 4.2.6.8 and 6.1.1.4'
    H H 0.0000 0.0000 'International Tables Vol C Tables 4.2.6.8 and 6.1.1.4'
    C C 0.0033 0.0016 'International Tables Vol C Tables 4.2.6.8 and 6.1.1.4'
_computing_data_collection     'APEX2 (Bruker, 2004)'
_computing_cell_refinement     'SAINT-NT (Bruker, 2004)'
_computing_data_reduction     'SAINT-NT (Bruker, 2004)'
_computing_structure_solution     'SHELXS97 (Sheldrick, 2008)'
_computing_structure_refinement     'SHELXL97 (Sheldrick, 2008)'
_computing_molecular_graphics     'ORTEP-3 (Farrugia, 1997)'
_computing_publication_material     'PLATON (Spek, 2009)'
loop_
    _atom_site_type_symbol
    _atom_site_label
    _atom_site_fract_x
    _atom_site_fract_y
    _atom_site_fract_z
    _atom_site_U_iso_or_equiv
    _atom_site_thermal_displace_type
    _atom_site_calc_flag
    _atom_site_refinement_flags
    _atom_site_occupancy
    S S31 0.12090(9) 0.66376(7) 0.92973(5) 0.0616(2) Uani d . 1.000
    S S51 0.60928(9) 0.12751(6) 0.41757(6) 0.0613(2) Uani d . 1.000
    O O4 0.1381(3) 0.60702(18) 0.46923(16) 0.0789(7) Uani d . 1.000
    N N1 0.3386(3) 0.31766(17) 0.73473(15) 0.0491(6) Uani d . 1.000
    C C2 0.3009(4) 0.4473(2) 0.7629(2) 0.0561(8) Uani d . 1.000
    C C3 0.1977(3) 0.5506(2) 0.67020(19) 0.0481(7) Uani d . 1.000
    C C4 0.2189(3) 0.5242(2) 0.54771(19) 0.0517(7) Uani d . 1.000
    C C5 0.3416(3) 0.3973(2) 0.52192(19) 0.0491(7) Uani d . 1.000
    C C6 0.4442(3) 0.3036(2) 0.6214(2) 0.0562(8) Uani d . 1.000
    C C11 0.4415(4) 0.2222(3) 0.8279(2) 0.0644(9) Uani d . 1.000
    C C13 0.0932(3) 0.6700(2) 0.6881(2) 0.0496(7) Uani d . 1.000
    C C15 0.3552(3) 0.3766(2) 0.40958(19) 0.0503(7) Uani d . 1.000
    C C32 0.0478(3) 0.7334(2) 0.7898(2) 0.0508(7) Uani d . 1.000
    C C33 -0.0590(3) 0.8610(2) 0.7893(2) 0.0580(8) Uani d . 1.000
    C C34 -0.0799(4) 0.8984(3) 0.9011(3) 0.0717(10) Uani d . 1.000
    C C35 0.0091(4) 0.8029(3) 0.9852(3) 0.0747(11) Uani d . 1.000
    C C36 -0.1438(4) 0.9519(3) 0.6826(3) 0.0700(9) Uani d . 1.000
    C C52 0.4595(3) 0.2700(2) 0.3507(2) 0.0520(8) Uani d . 1.000
    C C53 0.4559(3) 0.2664(3) 0.2315(2) 0.0564(8) Uani d . 1.000
    C C54 0.5707(4) 0.1487(3) 0.1991(2) 0.0660(9) Uani d . 1.000
    C C55 0.6615(4) 0.0657(3) 0.2886(3) 0.0688(10) Uani d . 1.000
    C C56 0.3477(4) 0.3754(3) 0.1436(2) 0.0733(10) Uani d . 1.000
    O O1W 0.0177(4) 0.2338(3) 0.7303(2) 0.1048(11) Uani d D 1.000
    H H2A 0.41793 0.46199 0.77200 0.0673 Uiso calc R 1.000
    H H2B 0.22827 0.45349 0.83775 0.0673 Uiso calc R 1.000
    H H6A 0.46857 0.21572 0.60610 0.0675 Uiso calc R 1.000
    H H6B 0.56308 0.31811 0.62516 0.0675 Uiso calc R 1.000
    H H11A 0.55653 0.23881 0.83494 0.0966 Uiso calc R 1.000
    H H11B 0.46732 0.13670 0.80858 0.0966 Uiso calc R 1.000
    H H11C 0.36829 0.22828 0.90153 0.0966 Uiso calc R 1.000
    H H13 0.03931 0.72188 0.62050 0.0595 Uiso calc R 1.000
    H H15 0.28175 0.44574 0.35991 0.0604 Uiso calc R 1.000
    H H34 -0.14837 0.98102 0.91613 0.0860 Uiso calc R 1.000
    H H35 0.00891 0.81227 1.06375 0.0897 Uiso calc R 1.000
    H H36A -0.05985 0.93530 0.61429 0.1049 Uiso calc R 1.000
    H H36B -0.16638 1.03985 0.69444 0.1049 Uiso calc R 1.000
    H H36C -0.25932 0.93860 0.67070 0.1049 Uiso calc R 1.000
    H H54 0.58282 0.12987 0.12261 0.0792 Uiso calc R 1.000
    H H55 0.74340 -0.01605 0.28108 0.0825 Uiso calc R 1.000
    H H56A 0.26073 0.44002 0.18485 0.1096 Uiso calc R 1.000
    H H56B 0.28137 0.34220 0.09710 0.1096 Uiso calc R 1.000
    H H56C 0.43205 0.41357 0.09267 0.1096 Uiso calc R 1.000
    H H1A 0.099(5) 0.273(4) 0.734(4) 0.1573 Uiso d D 1.000
    H H1B -0.046(5) 0.280(4) 0.672(3) 0.1573 Uiso d D 1.000
loop_
    _atom_site_aniso_label
    _atom_site_aniso_U_11
    _atom_site_aniso_U_22
    _atom_site_aniso_U_33
    _atom_site_aniso_U_12
    _atom_site_aniso_U_13
    _atom_site_aniso_U_23
    S31 0.0677(4) 0.0680(4) 0.0491(4) -0.0236(3) -0.0051(3) -0.0026(3)
    S51 0.0647(4) 0.0559(4) 0.0604(4) -0.0181(3) -0.0016(3) -0.0035(3)
    O4 0.0979(14) 0.0685(12) 0.0485(10) 0.0049(10) -0.0227(10) 0.0036(9)
    N1 0.0583(11) 0.0452(10) 0.0402(9) -0.0132(8) -0.0086(8) 0.0021(8)
    C2 0.0684(15) 0.0514(13) 0.0466(12) -0.0150(11) -0.0143(11) -0.0016(10)
    C3 0.0477(12) 0.0487(12) 0.0466(12) -0.0157(10) -0.0068(9) 0.0008(9)
    C4 0.0536(13) 0.0521(13) 0.0446(12) -0.0123(10) -0.0099(10) 0.0025(10)
    C5 0.0491(12) 0.0531(12) 0.0436(11) -0.0169(10) -0.0050(9) 0.0003(9)
    C6 0.0559(14) 0.0571(14) 0.0469(12) -0.0084(11) -0.0046(10) -0.0002(10)
    C11 0.0805(18) 0.0536(14) 0.0501(13) -0.0102(12) -0.0153(12) 0.0041(11)
    C13 0.0463(12) 0.0500(12) 0.0493(12) -0.0143(10) -0.0070(9) 0.0025(10)
    C15 0.0509(12) 0.0545(13) 0.0444(12) -0.0182(10) -0.0071(9) 0.0021(10)
    C32 0.0451(12) 0.0544(13) 0.0522(13) -0.0176(10) -0.0021(10) -0.0021(10)
    C33 0.0458(12) 0.0588(14) 0.0672(15) -0.0147(10) 0.0035(11) -0.0106(12)
    C34 0.0656(16) 0.0710(17) 0.0754(18) -0.0145(14) 0.0074(14) -0.0215(14)
    C35 0.0772(19) 0.093(2) 0.0607(16) -0.0330(16) 0.0111(14) -0.0255(15)
    C36 0.0591(15) 0.0571(15) 0.0807(18) -0.0026(12) -0.0072(13) -0.0027(13)
    C52 0.0513(13) 0.0602(14) 0.0497(12) -0.0272(11) -0.0026(10) -0.0036(10)
    C53 0.0563(14) 0.0712(15) 0.0519(13) -0.0328(12) -0.0003(10) -0.0129(11)
    C54 0.0687(16) 0.0806(18) 0.0608(15) -0.0361(14) 0.0044(13) -0.0224(14)
    C55 0.0650(16) 0.0635(16) 0.0848(19) -0.0271(13) 0.0106(14) -0.0246(14)
    C56 0.0785(18) 0.099(2) 0.0501(14) -0.0375(16) -0.0123(13) -0.0066(14)
    O1W 0.114(2) 0.126(2) 0.0823(15) -0.0674(16) -0.0458(14) 0.0452(14)
_geom_special_details
;
Bond distances, angles <i>etc</i>. have been calculated using the rounded
fractional coordinates. All su's are estimated from the variances of the
(full) variance-covariance matrix. The cell e.s.d.'s are taken into account in
the estimation of distances, angles and torsion angles
;
loop_
    _geom_bond_atom_site_label_1
    _geom_bond_atom_site_label_2
    _geom_bond_site_symmetry_1
    _geom_bond_site_symmetry_2
    _geom_bond_distance
    _geom_bond_publ_flag
    S31 C32 . . 1.728(2) no
    S31 C35 . . 1.698(3) no
    S51 C52 . . 1.726(2) no
    S51 C55 . . 1.701(3) no
    O4 C4 . . 1.225(3) no
    O1W H1A . . 0.86(4) no
    O1W H1B . . 0.86(4) no
    N1 C11 . . 1.460(3) no
    N1 C2 . . 1.452(3) no
    N1 C6 . . 1.459(3) no
    C2 C3 . . 1.495(3) no
    C3 C4 . . 1.474(3) no
    C3 C13 . . 1.342(3) no
    C4 C5 . . 1.473(3) no
    C5 C15 . . 1.342(3) no
    C5 C6 . . 1.501(3) no
    C13 C32 . . 1.426(3) no
    C15 C52 . . 1.429(3) no
    C32 C33 . . 1.381(3) no
    C33 C34 . . 1.400(4) no
    C33 C36 . . 1.502(4) no
    C34 C35 . . 1.354(5) no
    C52 C53 . . 1.386(3) no
    C53 C56 . . 1.506(4) no
    C53 C54 . . 1.401(4) no
    C54 C55 . . 1.341(4) no
    C2 H2A . . 0.9700 no
    C2 H2B . . 0.9700 no
    C6 H6B . . 0.9700 no
    C6 H6A . . 0.9700 no
    C11 H11C . . 0.9600 no
    C11 H11B . . 0.9600 no
    C11 H11A . . 0.9600 no
    C13 H13 . . 0.9300 no
    C15 H15 . . 0.9300 no
    C34 H34 . . 0.9300 no
    C35 H35 . . 0.9300 no
    C36 H36A . . 0.9600 no
    C36 H36C . . 0.9600 no
    C36 H36B . . 0.9600 no
    C54 H54 . . 0.9300 no
    C55 H55 . . 0.9300 no
    C56 H56C . . 0.9600 no
    C56 H56A . . 0.9600 no
    C56 H56B . . 0.9600 no
loop_
    _geom_contact_atom_site_label_1
    _geom_contact_atom_site_label_2
    _geom_contact_distance
    _geom_contact_site_symmetry_1
    _geom_contact_site_symmetry_2
    _geom_contact_publ_flag
    S31 C2 3.200(2) . . no
    S31 C54 3.611(3) . 2_666 no
    S51 C6 3.208(2) . . no
    S51 C13 3.614(2) . 2_666 no
    S51 C36 3.669(3) . 1_645 no
    S31 H56B 3.1200 . 2_566 no
    S31 H2B 2.5800 . . no
    S51 H6A 2.5300 . . no
    O1W N1 2.867(4) . . no
    O1W O4 2.759(3) . 2_566 no
    O1W C35 3.222(4) . 2_567 no
    O4 O1W 2.759(3) . 2_566 no
    O1W H55 2.5200 . 2_656 no
    O1W H35 2.3400 . 2_567 no
    O4 H15 2.2800 . . no
    O4 H13 2.2600 . . no
    O4 H6B 2.7000 . 2_666 no
    O4 H1B 1.91(4) . 2_566 no
    N1 O1W 2.867(4) . . no
    N1 H1A 2.03(4) . . no
    C2 S31 3.200(2) . . no
    C6 S51 3.208(2) . . no
    C13 S51 3.614(2) . 2_666 no
    C32 C55 3.525(4) . 2_666 no
    C32 C56 3.521(4) . 2_566 no
    C32 C54 3.543(4) . 2_666 no
    C33 C55 3.342(4) . 2_666 no
    C35 O1W 3.222(4) . 2_567 no
    C36 S51 3.669(3) . 1_465 no
    C54 C32 3.543(4) . 2_666 no
    C54 S31 3.611(3) . 2_666 no
    C55 C32 3.525(4) . 2_666 no
    C55 C33 3.342(4) . 2_666 no
    C56 C32 3.521(4) . 2_566 no
    C2 H1A 2.88(4) . . no
    C4 H6B 3.0800 . 2_666 no
    C6 H1A 2.87(4) . . no
    C11 H1A 2.78(4) . . no
    C13 H36A 2.7900 . . no
    C15 H56A 2.6800 . . no
    C32 H2B 2.9200 . . no
    C32 H56B 2.9600 . 2_566 no
    C35 H11C 3.1000 . 2_567 no
    C36 H13 2.6600 . . no
    C52 H6A 2.9000 . . no
    C53 H36C 3.0600 . 2_566 no
    C54 H36C 2.9700 . 2_566 no
    C55 H36C 3.0400 . 2_566 no
    C56 H15 2.6900 . . no
    H1A N1 2.03(4) . . no
    H1A C2 2.88(4) . . no
    H1A H35 2.5000 . 2_567 no
    H1A C11 2.78(4) . . no
    H1A C6 2.87(4) . . no
    H1B O4 1.91(4) . 2_566 no
    H2A H11A 2.3600 . . no
    H2A H6B 2.4600 . . no
    H2B C32 2.9200 . . no
    H2B H11C 2.3800 . . no
    H2B S31 2.5800 . . no
    H6A S51 2.5300 . . no
    H6A H11B 2.3400 . . no
    H6A C52 2.9000 . . no
    H6B H11A 2.4200 . . no
    H6B H2A 2.4600 . . no
    H6B O4 2.7000 . 2_666 no
    H6B C4 3.0800 . 2_666 no
    H11A H2A 2.3600 . . no
    H11A H6B 2.4200 . . no
    H11B H6A 2.3400 . . no
    H11C H2B 2.3800 . . no
    H11C C35 3.1000 . 2_567 no
    H13 C36 2.6600 . . no
    H13 H36A 2.2200 . . no
    H13 O4 2.2600 . . no
    H15 O4 2.2800 . . no
    H15 C56 2.6900 . . no
    H15 H56A 2.0600 . . no
    H34 H36B 2.5300 . . no
    H35 H1A 2.5000 . 2_567 no
    H35 O1W 2.3400 . 2_567 no
    H36A C13 2.7900 . . no
    H36A H13 2.2200 . . no
    H36B H34 2.5300 . . no
    H36C C55 3.0400 . 2_566 no
    H36C C53 3.0600 . 2_566 no
    H36C C54 2.9700 . 2_566 no
    H55 O1W 2.5200 . 2_656 no
    H56A H15 2.0600 . . no
    H56A C15 2.6800 . . no
    H56B S31 3.1200 . 2_566 no
    H56B C32 2.9600 . 2_566 no
loop_
    _geom_angle_atom_site_label_1
    _geom_angle_atom_site_label_2
    _geom_angle_atom_site_label_3
    _geom_angle_site_symmetry_1
    _geom_angle_site_symmetry_2
    _geom_angle_site_symmetry_3
    _geom_angle
    _geom_angle_publ_flag
    C32 S31 C35 . . . 92.06(14) no
    C52 S51 C55 . . . 91.93(14) no
    H1A O1W H1B . . . 104(4) no
    C2 N1 C6 . . . 111.48(18) no
    C2 N1 C11 . . . 109.72(19) no
    C6 N1 C11 . . . 109.73(19) no
    N1 C2 C3 . . . 112.71(19) no
    C2 C3 C4 . . . 118.61(19) no
    C2 C3 C13 . . . 125.0(2) no
    C4 C3 C13 . . . 116.3(2) no
    O4 C4 C3 . . . 120.4(2) no
    O4 C4 C5 . . . 121.1(2) no
    C3 C4 C5 . . . 118.50(19) no
    C4 C5 C15 . . . 116.6(2) no
    C6 C5 C15 . . . 125.4(2) no
    C4 C5 C6 . . . 117.98(18) no
    N1 C6 C5 . . . 111.81(19) no
    C3 C13 C32 . . . 133.0(2) no
    C5 C15 C52 . . . 133.1(2) no
    S31 C32 C33 . . . 110.37(17) no
    C13 C32 C33 . . . 124.3(2) no
    S31 C32 C13 . . . 125.32(17) no
    C32 C33 C36 . . . 125.1(2) no
    C34 C33 C36 . . . 122.7(2) no
    C32 C33 C34 . . . 112.2(2) no
    C33 C34 C35 . . . 113.6(3) no
    S31 C35 C34 . . . 111.7(3) no
    S51 C52 C15 . . . 124.92(17) no
    S51 C52 C53 . . . 110.18(18) no
    C15 C52 C53 . . . 124.9(2) no
    C52 C53 C56 . . . 125.4(3) no
    C54 C53 C56 . . . 122.5(2) no
    C52 C53 C54 . . . 112.1(2) no
    C53 C54 C55 . . . 113.8(2) no
    S51 C55 C54 . . . 112.0(2) no
    N1 C2 H2A . . . 109.00 no
    N1 C2 H2B . . . 109.00 no
    C3 C2 H2B . . . 109.00 no
    H2A C2 H2B . . . 108.00 no
    C3 C2 H2A . . . 109.00 no
    N1 C6 H6A . . . 109.00 no
    C5 C6 H6A . . . 109.00 no
    C5 C6 H6B . . . 109.00 no
    N1 C6 H6B . . . 109.00 no
    H6A C6 H6B . . . 108.00 no
    N1 C11 H11B . . . 109.00 no
    N1 C11 H11C . . . 109.00 no
    H11A C11 H11B . . . 109.00 no
    H11A C11 H11C . . . 109.00 no
    H11B C11 H11C . . . 109.00 no
    N1 C11 H11A . . . 109.00 no
    C3 C13 H13 . . . 113.00 no
    C32 C13 H13 . . . 114.00 no
    C52 C15 H15 . . . 113.00 no
    C5 C15 H15 . . . 113.00 no
    C33 C34 H34 . . . 123.00 no
    C35 C34 H34 . . . 123.00 no
    C34 C35 H35 . . . 124.00 no
    S31 C35 H35 . . . 124.00 no
    C33 C36 H36A . . . 109.00 no
    C33 C36 H36C . . . 109.00 no
    H36A C36 H36B . . . 109.00 no
    H36A C36 H36C . . . 109.00 no
    H36B C36 H36C . . . 109.00 no
    C33 C36 H36B . . . 110.00 no
    C55 C54 H54 . . . 123.00 no
    C53 C54 H54 . . . 123.00 no
    S51 C55 H55 . . . 124.00 no
    C54 C55 H55 . . . 124.00 no
    C53 C56 H56B . . . 109.00 no
    C53 C56 H56C . . . 109.00 no
    C53 C56 H56A . . . 110.00 no
    H56A C56 H56C . . . 109.00 no
    H56B C56 H56C . . . 109.00 no
    H56A C56 H56B . . . 109.00 no
loop_
    _geom_torsion_atom_site_label_1
    _geom_torsion_atom_site_label_2
    _geom_torsion_atom_site_label_3
    _geom_torsion_atom_site_label_4
    _geom_torsion_site_symmetry_1
    _geom_torsion_site_symmetry_2
    _geom_torsion_site_symmetry_3
    _geom_torsion_site_symmetry_4
    _geom_torsion
    _geom_torsion_publ_flag
    C35 S31 C32 C13 . . . . 179.2(2) no
    C35 S31 C32 C33 . . . . 0.3(2) no
    C32 S31 C35 C34 . . . . -0.1(3) no
    C55 S51 C52 C15 . . . . 179.7(2) no
    C55 S51 C52 C53 . . . . -0.7(2) no
    C52 S51 C55 C54 . . . . 0.2(3) no
    C6 N1 C2 C3 . . . . 57.5(3) no
    C11 N1 C2 C3 . . . . 179.2(2) no
    C2 N1 C6 C5 . . . . -59.9(3) no
    C11 N1 C6 C5 . . . . 178.4(2) no
    N1 C2 C3 C4 . . . . -26.9(3) no
    N1 C2 C3 C13 . . . . 156.9(2) no
    C2 C3 C4 O4 . . . . -179.2(2) no
    C2 C3 C4 C5 . . . . -0.3(3) no
    C13 C3 C4 O4 . . . . -2.7(4) no
    C13 C3 C4 C5 . . . . 176.3(2) no
    C2 C3 C13 C32 . . . . -0.3(4) no
    C4 C3 C13 C32 . . . . -176.6(2) no
    O4 C4 C5 C6 . . . . 176.6(2) no
    O4 C4 C5 C15 . . . . -1.9(4) no
    C3 C4 C5 C6 . . . . -2.3(3) no
    C3 C4 C5 C15 . . . . 179.2(2) no
    C4 C5 C6 N1 . . . . 31.7(3) no
    C15 C5 C6 N1 . . . . -150.0(2) no
    C4 C5 C15 C52 . . . . 178.7(2) no
    C6 C5 C15 C52 . . . . 0.3(4) no
    C3 C13 C32 S31 . . . . -1.2(4) no
    C3 C13 C32 C33 . . . . 177.5(3) no
    C5 C15 C52 S51 . . . . -0.2(4) no
    C5 C15 C52 C53 . . . . -179.8(3) no
    S31 C32 C33 C34 . . . . -0.5(3) no
    S31 C32 C33 C36 . . . . 179.2(2) no
    C13 C32 C33 C34 . . . . -179.4(2) no
    C13 C32 C33 C36 . . . . 0.2(4) no
    C32 C33 C34 C35 . . . . 0.4(4) no
    C36 C33 C34 C35 . . . . -179.2(3) no
    C33 C34 C35 S31 . . . . -0.2(4) no
    S51 C52 C53 C54 . . . . 1.1(3) no
    S51 C52 C53 C56 . . . . -177.2(2) no
    C15 C52 C53 C54 . . . . -179.3(2) no
    C15 C52 C53 C56 . . . . 2.4(4) no
    C52 C53 C54 C55 . . . . -1.0(4) no
    C56 C53 C54 C55 . . . . 177.4(3) no
    C53 C54 C55 S51 . . . . 0.4(4) no
loop_
    _geom_hbond_atom_site_label_D
    _geom_hbond_atom_site_label_H
    _geom_hbond_atom_site_label_A
    _geom_hbond_site_symmetry_A
    _geom_hbond_distance_DH
    _geom_hbond_distance_HA
    _geom_hbond_distance_DA
    _geom_hbond_angle_DHA
    _geom_hbond_publ_flag
    O1W H1A N1 . 0.86(4) 2.03(4) 2.867(4) 164(4) yes
    O1W H1B O4 2_566 0.86(4) 1.91(4) 2.759(3) 167(4) yes
    C2 H2B S31 . 0.97 2.58 3.200(2) 122 yes
    C6 H6A S51 . 0.97 2.53 3.208(2) 127 yes
    C13 H13 O4 . 0.93 2.26 2.693(3) 108 yes
    C15 H15 O4 . 0.93 2.28 2.711(3) 108 yes
    C35 H35 O1W 2_567 0.93 2.34 3.222(4) 159 yes
    C55 H55 O1W 2_656 0.93 2.52 3.450(4) 176 yes
    C56 H56B Cg(1) 2_566 0.96 2.97 3.763(3) 141 yes
    C36 H36C Cg(2) 2_566 0.96 2.83 3.742(3) 159 yes
