# Supplementary material for: 1-Methyl-3,5-bis­[(E)-(3-methyl-2-thienyl)methyl­ene]piperidin-4-one monohydrate
Source: Acta Crystallogr Sect E Struct Rep Online. 2009 Mar 28;65(Pt 4):o885. doi: 10.1107/S1600536809010393 (PMC2968964; doi:10.1107/S1600536809010393)
Supplement: Supplementary file 2 [file e-65-0o885-Isup2.hkl]

#
# h,k,l, Fc-squared, Fo-squared, sigma(Fo-squared) and status flag
#
data_I
_shelx_title ' raji1 in P -1 Z=2 C18H19NOS2.H20'
_shelx_refln_list_code          4
_shelx_F_calc_maximum       95.17
_exptl_crystal_F_000       368.00
_reflns_d_resolution_high  0.8413
 
loop_
 _symmetry_equiv_pos_as_xyz
 'x, y, z'
 '-x, -y, -z'
 
_cell_length_a     7.5781
_cell_length_b    10.9926
_cell_length_c    11.5304
_cell_angle_alpha  79.531
_cell_angle_beta   83.404
_cell_angle_gamma  71.673
 
_shelx_F_squared_multiplier     1.000
 
loop_
 _refln_index_h
 _refln_index_k
 _refln_index_l
 _refln_F_squared_calc
 _refln_F_squared_meas
 _refln_F_squared_sigma
 _refln_observed_status
   1   0   0       17.42       12.17      0.45 o
   2   0   0     1504.00     1635.99     15.50 o
   3   0   0      178.55      209.11      2.20 o
   4   0   0      928.10      993.87      9.60 o
   5   0   0        0.66        0.51      0.29 o
   6   0   0        0.87        1.16      0.39 o
   7   0   0        2.29        2.61      0.53 o
   8   0   0        0.17       -0.54      0.54 o
  -8   1   0       12.81       14.13      1.11 o
  -7   1   0      136.17      140.29      2.28 o
  -6   1   0       57.75       56.01      1.11 o
  -5   1   0      235.34      211.58      2.25 o
  -4   1   0        1.81       -0.27      0.27 o
  -3   1   0        0.34        0.32      0.14 o
  -2   1   0      109.78      122.45      1.46 o
  -1   1   0       15.40       36.80      0.38 o
   0   1   0      902.19      557.61     14.73 o
   1   1   0        5.89       51.20      1.74 o
   2   1   0     7845.32     8050.49     76.27 o
   3   1   0      378.23      384.86      3.96 o
   4   1   0        6.33        1.77      0.29 o
   5   1   0        0.01       -0.21      0.21 o
   6   1   0        8.39        8.02      0.58 o
   7   1   0       95.91       91.56      1.96 o
   8   1   0       27.55       27.50      1.10 o
  -8   2   0        0.15        0.09      0.93 o
  -7   2   0       19.59       20.81      1.22 o
  -6   2   0       26.38       30.10      0.84 o
  -5   2   0       53.54       56.51      0.88 o
  -4   2   0        0.02       -0.28      0.28 o
  -3   2   0        2.13        2.21      0.23 o
  -2   2   0     1773.45     1835.52     18.90 o
  -1   2   0      106.59      110.20      1.00 o
   0   2   0     2342.07     2449.26     62.24 o
   1   2   0      420.01      390.10      3.36 o
   3   2   0      109.91      116.28      1.34 o
   4   2   0       85.68       92.49      1.59 o
   5   2   0       34.74       43.17      1.07 o
   6   2   0      185.47      191.69      2.50 o
   7   2   0        2.75        2.30      0.60 o
   8   2   0        0.56       -0.59      0.59 o
  -7   3   0        6.49        5.57      0.82 o
  -6   3   0       39.84       38.22      0.96 o
  -5   3   0      314.47      322.47      3.46 o
  -4   3   0       39.73       38.88      0.64 o
  -3   3   0      361.80      352.64      3.54 o
  -2   3   0       54.02       65.12      0.73 o
  -1   3   0       32.17       23.56      0.32 o
   0   3   0      328.22      358.54      9.32 o
   1   3   0      500.65      600.88      5.85 o
   2   3   0      872.23      892.85      8.71 o
   3   3   0        0.28        1.01      0.19 o
   4   3   0     3405.37     3452.93     38.66 o
   5   3   0      471.97      454.18      5.53 o
   6   3   0       15.75       13.92      0.78 o
   7   3   0        0.06       -0.52      0.52 o
   8   3   0        3.68        2.33      0.70 o
  -7   4   0       18.10       18.43      1.17 o
  -6   4   0       17.22       13.51      0.91 o
  -5   4   0        8.43        6.51      0.57 o
  -4   4   0      161.01      153.92      1.79 o
  -3   4   0      202.02      205.09      2.17 o
  -2   4   0        0.36       -0.15      0.15 o
  -1   4   0       16.20       13.51      0.57 o
   0   4   0      809.26      797.91     20.28 o
   1   4   0      131.98      131.34      1.79 o
   2   4   0      363.46      385.92      3.52 o
   3   4   0       47.85       36.51      0.63 o
   4   4   0     4239.00     4617.58     46.84 o
   5   4   0        6.20        8.09      0.45 o
   6   4   0        0.06       -0.15      0.48 o
   7   4   0        0.23       -0.41      0.50 o
   8   4   0       24.11       25.44      1.22 o
  -6   5   0        9.57        7.65      0.80 o
  -5   5   0        2.15        1.75      0.48 o
  -4   5   0       14.45       10.04      0.50 o
  -3   5   0      350.29      352.22      3.53 o
  -2   5   0       14.91       16.53      0.43 o
  -1   5   0      344.61      362.93      4.66 o
   0   5   0      353.55      371.66      9.96 o
   1   5   0       64.57       47.81      1.88 o
   2   5   0       89.18       99.32      1.01 o
   3   5   0      459.40      463.27      4.26 o
   4   5   0      547.51      546.99      5.87 o
   5   5   0        0.70        3.48      0.44 o
   6   5   0      781.71      743.86      9.87 o
   7   5   0      107.50      107.07      2.50 o
   8   5   0        2.44        3.20      0.71 o
  -6   6   0       10.94       15.07      0.96 o
  -5   6   0       23.73       20.66      0.84 o
  -4   6   0      105.39       90.17      1.38 o
  -3   6   0        0.09       -0.37      0.37 o
  -2   6   0      150.31      138.89      2.02 o
  -1   6   0      252.44      253.63      3.31 o
   0   6   0        1.72        2.16      0.72 o
   1   6   0       18.06       14.96      1.19 o
   2   6   0       95.49       86.09      1.29 o
   3   6   0      242.37      207.49      2.50 o
   4   6   0       24.86       23.43      0.49 o
   5   6   0        6.85        5.36      0.41 o
   6   6   0      399.75      415.86      5.24 o
   7   6   0       56.98       55.47      1.35 o
   8   6   0        4.25        2.67      0.80 o
  -5   7   0        3.77        3.56      0.36 o
  -4   7   0        0.43       -0.44      0.44 o
  -3   7   0        3.38        3.62      0.48 o
  -2   7   0       15.88       22.25      0.61 o
  -1   7   0      195.85      193.30      2.58 o
   0   7   0       22.16       23.07      1.64 o
   1   7   0      115.74      108.57      3.77 o
   2   7   0      311.94      330.25      3.88 o
   3   7   0       28.63       28.11      0.57 o
   4   7   0       15.34       17.98      0.48 o
   5   7   0       74.78       73.85      1.48 o
   6   7   0      116.24      124.47      2.06 o
   7   7   0        0.82        1.01      0.60 o
   8   7   0      152.97      141.01      3.88 o
  -5   8   0        4.57        2.73      0.68 o
  -4   8   0        8.63        9.66      0.75 o
  -3   8   0       15.00       13.28      0.73 o
  -2   8   0      120.73      107.03      1.94 o
  -1   8   0        0.86        1.03      0.30 o
   0   8   0       27.12       26.57      1.94 o
   1   8   0      237.94      245.36      7.39 o
   2   8   0        0.03       -0.06      0.21 o
   3   8   0       11.79       13.47      0.48 o
   4   8   0        1.18        0.11      0.25 o
   5   8   0      175.74      174.25      2.42 o
   6   8   0        0.99        1.74      0.48 o
   7   8   0        4.07        4.36      0.85 o
   8   8   0       36.54       40.13      3.55 o
  -4   9   0        0.02       -0.19      0.51 o
  -3   9   0        5.51        3.98      0.54 o
  -2   9   0       17.14       17.04      0.75 o
  -1   9   0        5.64        4.49      0.33 o
   0   9   0       52.69       54.31      2.85 o
   1   9   0       97.99       99.79      4.00 o
   2   9   0       41.51       34.19      0.88 o
   3   9   0        4.43        3.58      0.37 o
   4   9   0      115.83      117.96      2.32 o
   5   9   0        1.97        1.74      0.35 o
   6   9   0        3.19        2.94      0.52 o
   7   9   0        3.11        3.08      0.74 o
  -3  10   0        6.19        5.05      0.60 o
  -2  10   0        7.40       10.56      0.66 o
  -1  10   0       21.26       20.43      0.80 o
   0  10   0       30.73       27.92      2.24 o
   1  10   0        0.55        1.97      1.28 o
   2  10   0        7.57        5.92      0.59 o
   3  10   0      164.76      165.20      2.50 o
   4  10   0        5.71        4.10      0.66 o
   5  10   0        9.62       10.11      0.75 o
   6  10   0        1.74        1.36      0.63 o
   7  10   0       46.68       51.96      2.15 o
  -2  11   0        0.05        0.42      0.42 o
  -1  11   0        9.83        7.77      0.60 o
   0  11   0       28.12       32.47      2.54 o
   1  11   0        0.07       -1.05      1.12 o
   2  11   0       18.75       17.27      0.70 o
   3  11   0       37.94       34.83      1.87 o
   4  11   0       18.40       16.67      0.92 o
   5  11   0        2.95        0.40      0.57 o
   6  11   0       23.49       25.31      1.25 o
   1  12   0       25.53       28.07      2.51 o
   2  12   0        2.96        1.62      0.50 o
   3  12   0        5.16        5.79      0.57 o
   4  12   0        8.78        7.61      1.30 o
   5  12   0       56.64       59.60      1.74 o
  -5 -12   1       17.64       19.40      1.17 o
  -4 -12   1       65.11       63.57      1.72 o
  -3 -12   1        7.66        7.37      0.60 o
  -2 -12   1        0.02       -0.32      0.37 o
  -1 -12   1        1.88        0.72      1.38 o
  -6 -11   1        1.26        0.84      0.84 o
  -5 -11   1       20.62       21.99      1.13 o
  -4 -11   1        4.21        2.74      0.50 o
  -3 -11   1       68.49       73.07      1.43 o
  -2 -11   1      116.90      121.09      2.68 o
  -1 -11   1       21.11       26.10      0.76 o
   0 -11   1        0.04       -0.27      0.42 o
   1 -11   1        0.31        0.20      0.45 o
  -7 -10   1        0.29       -0.50      0.64 o
  -6 -10   1       56.14       57.71      1.58 o
  -5 -10   1        1.92        0.52      0.46 o
  -4 -10   1        0.69       -0.37      0.37 o
  -3 -10   1       39.79       40.30      0.99 o
  -2 -10   1      109.07       97.46      1.59 o
  -1 -10   1       45.05       40.85      0.99 o
   0 -10   1       28.06       34.47      1.24 o
   1 -10   1        3.07        1.62      0.33 o
   2 -10   1       44.66       48.90      1.22 o
   3 -10   1        6.33        9.05      0.71 o
  -7  -9   1        2.45        3.57      0.90 o
  -6  -9   1        0.02       -0.31      0.54 o
  -5  -9   1       12.91        9.35      0.48 o
  -4  -9   1        3.88        3.64      0.43 o
  -3  -9   1      126.98      126.75      2.00 o
  -2  -9   1       79.55       75.35      1.27 o
  -1  -9   1      170.81      169.45      2.39 o
   0  -9   1      299.96      285.65      4.53 o
   1  -9   1      149.39      168.08      2.74 o
   2  -9   1        9.63        9.35      0.71 o
   3  -9   1        2.74        4.53      0.55 o
   4  -9   1       42.33       48.55      1.91 o
  -8  -8   1      207.89      197.54      6.93 o
  -7  -8   1       93.75       88.60      2.47 o
  -6  -8   1        0.54        1.00      0.56 o
  -5  -8   1        0.97        0.47      0.32 o
  -4  -8   1      244.29      243.11      2.81 o
  -3  -8   1       20.81       17.76      0.58 o
  -2  -8   1        9.70        9.15      0.36 o
  -1  -8   1       14.51       16.21      0.73 o
   0  -8   1       24.25       16.89      0.56 o
   1  -8   1       76.56       72.53      1.45 o
   2  -8   1      107.27      119.97      2.16 o
   3  -8   1        3.86        5.89      0.53 o
   4  -8   1       13.36       13.22      0.87 o
  -8  -7   1        0.03        1.15      1.70 o
  -7  -7   1       14.91       12.25      0.96 o
  -6  -7   1       55.03       56.29      1.83 o
  -5  -7   1        3.91        3.56      0.32 o
  -4  -7   1       66.91       60.72      0.90 o
  -3  -7   1       46.80       42.41      0.59 o
  -2  -7   1       41.50       37.75      0.75 o
  -1  -7   1      441.81      439.34      5.07 o
   0  -7   1      276.70      280.57      4.38 o
   1  -7   1      180.57      173.92      2.50 o
   2  -7   1      230.60      221.17      3.10 o
   3  -7   1      275.82      298.34      4.79 o
   4  -7   1       12.27       12.97      1.03 o
   5  -7   1        2.77        4.23      0.49 o
  -8  -6   1       78.80       83.04      3.74 o
  -7  -6   1        8.55        7.16      0.65 o
  -6  -6   1      836.70      810.60      9.57 o
  -5  -6   1      306.38      301.10      3.25 o
  -4  -6   1       35.35       28.23      0.56 o
  -3  -6   1        7.43        5.22      0.23 o
  -2  -6   1      575.58      579.79      6.05 o
  -1  -6   1      115.70      110.34      1.38 o
   0  -6   1        6.46        4.76      0.21 o
   1  -6   1        2.72        0.85      0.18 o
   2  -6   1        4.77        6.64      0.31 o
   3  -6   1        6.71        5.46      0.50 o
   4  -6   1       98.90      111.56      1.64 o
   5  -6   1       30.65       36.03      1.21 o
   6  -6   1        4.53        3.81      0.68 o
  -8  -5   1        0.07        0.91      0.75 o
  -7  -5   1       12.05       14.01      1.00 o
  -6  -5   1      160.91      170.59      2.85 o
  -5  -5   1       36.08       36.74      0.72 o
  -4  -5   1      477.48      491.12      4.92 o
  -3  -5   1       14.06       10.33      0.33 o
  -2  -5   1      599.77      591.02      5.02 o
  -1  -5   1      145.54      145.31      1.49 o
   0  -5   1       94.02       97.00      1.22 o
   1  -5   1      571.06      588.70      7.26 o
   2  -5   1      222.85      223.15      2.82 o
   3  -5   1       93.91       89.19      1.02 o
   4  -5   1       57.05       57.95      1.05 o
   5  -5   1      117.58      128.07      2.19 o
   6  -5   1        4.76        4.65      0.72 o
  -8  -4   1        7.17        6.64      0.81 o
  -7  -4   1       32.86       30.93      1.86 o
  -6  -4   1      176.80      157.45      2.66 o
  -5  -4   1       37.27       37.63      0.84 o
  -4  -4   1     1998.67     2093.38     19.83 o
  -3  -4   1      910.59      896.48      8.60 o
  -2  -4   1      136.55      113.60      1.11 o
  -1  -4   1       96.51       86.65      1.14 o
   0  -4   1      904.96      954.98     10.02 o
   1  -4   1      341.84      384.77      4.41 o
   2  -4   1        5.39        8.79      0.23 o
   3  -4   1        1.35       -0.07      0.20 o
   4  -4   1        6.42        5.65      0.36 o
   5  -4   1       10.09        9.06      0.61 o
   6  -4   1       52.20       54.63      1.61 o
   7  -4   1       20.68       22.88      1.36 o
  -8  -3   1       43.56       49.45      1.55 o
  -7  -3   1        0.02        0.16      0.60 o
  -6  -3   1       11.49       10.60      0.68 o
  -5  -3   1       42.65       48.59      1.05 o
  -4  -3   1     1533.34     1577.13     15.03 o
  -3  -3   1      187.34      198.72      2.10 o
  -2  -3   1     2337.56     2559.73     24.20 o
  -1  -3   1       31.61       30.25      0.42 o
   0  -3   1     2161.41     2103.47     22.13 o
   1  -3   1      218.79      247.29      2.28 o
   2  -3   1      140.41      133.37      1.25 o
   3  -3   1      165.15      160.01      1.64 o
   4  -3   1       73.73       77.24      0.99 o
   5  -3   1       91.70       81.51      1.21 o
   6  -3   1        4.17        5.13      0.59 o
   7  -3   1        8.27       10.65      0.92 o
  -8  -2   1        0.45       -0.62      0.62 o
  -7  -2   1       13.48       13.44      1.48 o
  -6  -2   1       17.29       14.21      0.91 o
  -5  -2   1       70.46       58.95      1.28 o
  -4  -2   1        2.56        0.51      0.21 o
  -3  -2   1       97.67      104.94      1.15 o
  -2  -2   1     3015.55     3144.28     29.76 o
  -1  -2   1     3501.49     3699.63     40.15 o
   0  -2   1       76.69       63.85      0.62 o
   1  -2   1      414.50      429.00      3.91 o
   2  -2   1      561.25      630.91      5.45 o
   3  -2   1      395.71      400.02      4.01 o
   4  -2   1       11.13       12.38      0.41 o
   5  -2   1        5.17        4.57      0.37 o
   6  -2   1        0.72       -0.22      0.39 o
   7  -2   1        2.24        1.95      0.59 o
   8  -2   1       18.52       18.39      1.54 o
  -8  -1   1       36.84       37.81      1.41 o
  -7  -1   1        6.15        5.56      0.69 o
  -6  -1   1      214.18      220.80      3.45 o
  -5  -1   1        6.30        5.08      0.47 o
  -4  -1   1       26.37       32.76      1.34 o
  -3  -1   1      186.01      215.82      2.37 o
  -2  -1   1     3972.27     4095.15     36.32 o
  -1  -1   1     1334.43     1358.57     10.81 o
   0  -1   1     4023.62     4097.86     33.26 o
   1  -1   1       13.18        8.13      0.15 o
   2  -1   1     2013.07     1963.40     18.85 o
   3  -1   1       92.07      108.58      1.18 o
   4  -1   1       74.86       78.66      1.00 o
   5  -1   1        9.81       10.71      0.42 o
   6  -1   1       42.76       43.54      0.97 o
   7  -1   1       94.46       83.19      1.85 o
   8  -1   1        0.15       -0.16      0.76 o
  -8   0   1        0.00       -0.55      0.55 o
  -7   0   1       41.99       45.80      1.21 o
  -6   0   1       16.42       15.73      0.75 o
  -5   0   1      132.09      123.74      1.88 o
  -4   0   1       21.74       19.45      0.55 o
  -3   0   1      237.24      187.03      2.90 o
  -2   0   1     1688.05     1919.30     16.95 o
  -1   0   1       34.69       30.72      0.34 o
   1   0   1     9056.81     9498.47     84.41 o
   2   0   1        0.93        1.46      0.19 o
   3   0   1       99.72       82.97      0.90 o
   4   0   1      101.26       99.26      1.19 o
   5   0   1      203.92      206.09      2.35 o
   6   0   1        2.78        1.64      0.39 o
   7   0   1        7.34        6.23      0.60 o
   8   0   1        0.37       -0.68      0.68 o
  -8   1   1        1.96        1.63      0.83 o
  -7   1   1        4.26        2.79      0.59 o
  -6   1   1      140.54      134.37      1.93 o
  -5   1   1       23.33       27.18      0.67 o
  -4   1   1      452.48      466.26      5.17 o
  -3   1   1        0.04       -0.16      0.16 o
  -2   1   1      262.05      269.04      2.91 o
  -1   1   1      561.97      568.99      5.12 o
   0   1   1      972.37      800.34      9.23 o
   1   1   1      148.94      138.85      1.70 o
   2   1   1     2588.29     2886.55     25.48 o
   3   1   1      173.28      208.46      2.06 o
   4   1   1      477.57      447.24      5.33 o
   5   1   1        0.64        0.06      0.20 o
   6   1   1       11.44       10.74      0.55 o
   7   1   1        0.04       -0.43      0.43 o
   8   1   1       20.91       22.68      1.02 o
  -7   2   1       32.11       35.71      1.46 o
  -6   2   1        0.80       -0.37      0.37 o
  -5   2   1      112.78      108.27      1.34 o
  -4   2   1      263.47      292.83      2.89 o
  -3   2   1      821.95      804.74      7.82 o
  -2   2   1        4.49        2.10      0.17 o
  -1   2   1      497.37      507.74      4.89 o
   0   2   1     3067.15     3338.99     34.61 o
   1   2   1     1129.06     1140.11      9.65 o
   2   2   1       91.95       99.94      1.19 o
   3   2   1     4210.03     4224.98     37.13 o
   4   2   1       39.49       60.68      0.97 o
   5   2   1        3.53        5.23      0.41 o
   6   2   1        6.75        3.92      0.46 o
   7   2   1       49.56       51.53      1.24 o
   8   2   1        2.36        1.54      0.61 o
  -7   3   1        0.00       -0.74      0.74 o
  -6   3   1        0.55        1.17      0.51 o
  -5   3   1        0.24       -0.21      0.21 o
  -4   3   1      324.36      292.46      3.08 o
  -3   3   1       44.21       55.25      0.78 o
  -2   3   1      591.74      572.28      5.16 o
  -1   3   1      517.20      515.78      4.66 o
   0   3   1     1284.37     1361.45     34.02 o
   1   3   1      684.79      722.38      6.67 o
   2   3   1        4.64        2.21      0.21 o
   3   3   1     1143.74     1170.18     12.06 o
   4   3   1      657.97      708.18      7.50 o
   5   3   1      212.26      227.60      2.75 o
   6   3   1      142.79      139.70      2.15 o
   7   3   1        9.62        8.54      0.77 o
   8   3   1        0.45       -0.57      0.57 o
  -7   4   1       13.78       18.87      1.34 o
  -6   4   1        0.69       -0.37      0.58 o
  -5   4   1      108.46      112.01      2.88 o
  -4   4   1       36.72       36.59      0.71 o
  -3   4   1      147.10      146.96      1.63 o
  -2   4   1      656.46      778.80      7.46 o
  -1   4   1     2015.86     2070.00     26.00 o
   0   4   1      155.45      154.39      4.42 o
   1   4   1      209.47      198.09      2.56 o
   2   4   1      428.28      486.17      4.71 o
   3   4   1      296.65      305.57      3.33 o
   5   4   1      509.26      497.31      5.25 o
   6   4   1       27.55       25.43      0.87 o
   7   4   1        3.64        5.38      0.65 o
   8   4   1        0.15       -0.58      0.58 o
   9   4   1        6.66        7.97      0.79 o
  -6   5   1       46.37       48.79      1.55 o
  -5   5   1        0.05       -0.41      0.41 o
  -4   5   1        4.05        2.84      0.35 o
  -3   5   1       78.03       69.87      1.11 o
  -2   5   1      274.91      237.96      2.87 o
  -1   5   1       29.28       45.54      0.72 o
   0   5   1      233.96      218.91      6.18 o
   1   5   1     1237.18     1262.39     31.78 o
   2   5   1      121.88      129.58      1.36 o
   3   5   1      291.24      294.99      2.98 o
   4   5   1       12.13        9.08      0.47 o
   5   5   1      751.86      733.75      8.66 o
   6   5   1       51.30       43.63      2.10 o
   7   5   1       46.68       42.73      1.18 o
   8   5   1       39.79       43.23      1.48 o
  -6   6   1        7.82        9.06      0.79 o
  -5   6   1       21.58       27.92      0.94 o
  -4   6   1        3.23        1.60      0.33 o
  -3   6   1      229.02      229.69      3.20 o
  -2   6   1      165.01      175.31      2.21 o
  -1   6   1       64.67       56.23      1.00 o
   0   6   1      532.25      575.97     15.12 o
   1   6   1     1074.13     1077.55     27.39 o
   2   6   1      134.15      141.94      1.78 o
   3   6   1       22.60       18.00      0.39 o
   4   6   1       94.14      108.52      1.32 o
   5   6   1        1.12        1.87      0.28 o
   6   6   1       13.03        6.14      0.66 o
   7   6   1       24.84       24.45      0.99 o
   8   6   1        5.90        1.60      0.75 o
  -5   7   1        4.05        6.35      0.41 o
  -4   7   1       48.47       48.93      1.38 o
  -3   7   1        0.07       -0.36      0.36 o
  -2   7   1        2.86        2.75      0.35 o
  -1   7   1      299.31      274.93      4.16 o
   0   7   1       73.78       64.64      2.69 o
   1   7   1        2.40        5.78      0.91 o
   2   7   1        8.99        8.51      0.50 o
   3   7   1      592.05      586.22      7.31 o
   4   7   1       16.48       15.19      0.49 o
   5   7   1       82.73       81.36      1.17 o
   6   7   1        2.80        1.25      0.44 o
   7   7   1      148.53      146.73      2.34 o
   8   7   1        1.96        0.28      1.16 o
  -5   8   1       21.21       24.99      1.20 o
  -4   8   1       28.89       31.40      1.16 o
  -3   8   1        5.46        7.35      0.56 o
  -2   8   1        0.11       -0.31      0.31 o
  -1   8   1      208.19      204.52      2.74 o
   0   8   1      208.63      219.48      6.77 o
   1   8   1        9.01        5.37      1.09 o
   2   8   1      250.39      260.73      3.51 o
   3   8   1      151.36      156.90      2.72 o
   4   8   1       24.71       25.14      0.61 o
   5   8   1        0.35       -0.33      0.33 o
   6   8   1       58.53       61.06      1.43 o
   7   8   1       12.30        8.98      0.74 o
   8   8   1        4.52        3.23      0.90 o
  -4   9   1        0.53        1.42      0.57 o
  -3   9   1       23.99       30.32      1.04 o
  -2   9   1       40.11       40.98      1.02 o
  -1   9   1       10.34        5.82      0.36 o
   0   9   1       10.16       10.31      1.46 o
   1   9   1      251.76      231.26      7.23 o
   2   9   1        6.59        5.60      0.56 o
   3   9   1        0.82        1.77      0.37 o
   4   9   1        2.27        1.83      0.86 o
   5   9   1      136.34      138.46      2.09 o
   6   9   1       16.65       15.95      0.85 o
   7   9   1       12.03       11.92      0.80 o
   8   9   1        0.18       -0.87      1.02 o
  -3  10   1       14.55       15.89      0.87 o
  -2  10   1       24.92       27.45      1.18 o
  -1  10   1        1.02        0.59      0.36 o
   0  10   1        0.22       -0.99      0.99 o
   1  10   1       61.02       56.56      2.97 o
   2  10   1       90.33       95.43      1.78 o
   3  10   1        0.00       -0.46      0.46 o
   4  10   1       69.03       71.73      2.49 o
   5  10   1        8.22        7.46      0.70 o
   6  10   1        0.08        0.28      0.47 o
   7  10   1        0.02       -0.55      0.55 o
  -2  11   1        0.05       -0.39      0.39 o
  -1  11   1       14.99       16.49      0.85 o
   0  11   1       34.84       36.41      2.63 o
   1  11   1       30.98       25.27      2.27 o
   2  11   1       29.42       31.66      2.43 o
   3  11   1       70.63       68.43      2.76 o
   4  11   1        0.36       -0.37      0.49 o
   5  11   1        0.39        0.80      0.54 o
   6  11   1        5.14        3.39      0.67 o
   1  12   1        0.71       -1.17      1.17 o
   2  12   1        6.29        6.55      1.66 o
   3  12   1        5.38        4.29      0.42 o
   4  12   1       17.90       21.46      1.31 o
   5  12   1        0.11       -0.48      0.48 o
  -4 -12   2        0.42        0.03      0.98 o
  -3 -12   2       23.39       27.76      0.92 o
  -2 -12   2        9.16        8.43      0.51 o
  -1 -12   2        0.00       -0.27      0.36 o
  -6 -11   2        7.27        7.38      1.23 o
  -5 -11   2        1.24       -0.29      0.50 o
  -4 -11   2        1.03        0.43      0.53 o
  -3 -11   2        4.88        3.02      0.53 o
  -2 -11   2       20.92       25.58      1.67 o
  -1 -11   2        2.95        4.63      0.46 o
   0 -11   2       14.32       13.09      0.85 o
   1 -11   2        2.09        2.09      0.42 o
  -6 -10   2        6.17        4.66      0.61 o
  -5 -10   2       40.88       41.70      1.20 o
  -4 -10   2       74.62       66.76      1.44 o
  -3 -10   2       58.55       51.62      1.17 o
  -2 -10   2        8.44        9.36      0.53 o
  -1 -10   2      103.82      104.74      1.69 o
   0 -10   2       29.04       26.30      0.71 o
   1 -10   2        0.24        0.19      0.30 o
   2 -10   2        0.38       -0.39      0.39 o
  -7  -9   2        5.11        2.71      0.73 o
  -6  -9   2       14.44       16.62      0.85 o
  -5  -9   2        1.96        2.04      0.36 o
  -4  -9   2       12.05       11.83      0.64 o
  -3  -9   2        0.28       -0.10      0.32 o
  -2  -9   2        1.53       -0.38      0.45 o
  -1  -9   2      157.46      142.95      2.13 o
   0  -9   2       50.41       53.48      1.03 o
   1  -9   2        0.96        0.35      0.34 o
   2  -9   2       20.83       18.04      0.74 o
   3  -9   2       18.78       22.71      0.97 o
  -7  -8   2       91.42       84.32      3.16 o
  -6  -8   2        8.00        7.86      0.65 o
  -5  -8   2        9.06        8.69      0.42 o
  -4  -8   2       34.85       32.99      0.71 o
  -3  -8   2      101.06       91.83      1.90 o
  -2  -8   2      162.47      151.52      2.23 o
  -1  -8   2      172.40      162.64      2.06 o
   0  -8   2       60.64       65.52      1.01 o
   1  -8   2       69.30       64.16      1.29 o
   2  -8   2       65.14       60.88      1.38 o
   3  -8   2        0.11        0.36      0.41 o
   4  -8   2        1.20       -0.35      0.51 o
  -8  -7   2       33.15       33.29      1.90 o
  -7  -7   2        0.33        1.64      0.88 o
  -6  -7   2        0.87        0.71      0.46 o
  -5  -7   2       23.14       23.53      0.65 o
  -4  -7   2       40.64       43.13      0.72 o
  -3  -7   2       84.38       76.24      0.99 o
  -2  -7   2       10.03        8.87      0.38 o
  -1  -7   2        8.78       12.07      0.36 o
   0  -7   2        4.53        4.35      0.30 o
   1  -7   2      745.31      699.87      8.87 o
   2  -7   2       35.04       39.65      1.09 o
   3  -7   2        1.37       -0.45      0.45 o
   4  -7   2       46.37       42.87      1.31 o
   5  -7   2       31.20       37.77      1.22 o
  -8  -6   2       39.43       46.84      1.78 o
  -7  -6   2       23.50       24.67      1.07 o
  -6  -6   2        2.91        4.48      0.50 o
  -5  -6   2      299.15      279.61      3.41 o
  -4  -6   2       16.28       18.97      0.48 o
  -3  -6   2       24.64       30.13      0.55 o
  -2  -6   2      160.47      168.86      1.66 o
  -1  -6   2       60.15       61.39      0.81 o
   0  -6   2      250.89      244.38      2.91 o
   1  -6   2       87.74       87.02      1.11 o
   2  -6   2      131.38      143.35      1.91 o
   3  -6   2        3.95        5.71      0.60 o
   4  -6   2       22.36       17.76      0.64 o
   5  -6   2        1.30        0.63      0.44 o
   6  -6   2        0.27       -0.55      0.55 o
  -8  -5   2        2.34        3.72      0.83 o
  -7  -5   2        0.00       -0.60      0.60 o
  -6  -5   2       39.26       38.14      1.20 o
  -5  -5   2       94.81       96.20      1.26 o
  -4  -5   2       27.74       32.49      0.65 o
  -3  -5   2       46.40       63.31      0.76 o
  -2  -5   2       88.90       95.35      1.02 o
  -1  -5   2      384.45      361.51      3.82 o
   0  -5   2       39.59       38.54      0.68 o
   1  -5   2       71.45       71.39      0.86 o
   2  -5   2        2.57        1.08      0.16 o
   3  -5   2      804.50      765.82      9.70 o
   4  -5   2        1.28        3.19      0.40 o
   5  -5   2        1.53       -0.47      0.47 o
   6  -5   2       41.89       38.48      1.36 o
  -8  -4   2       20.84       20.35      1.31 o
  -7  -4   2        1.32        0.77      0.76 o
  -6  -4   2      224.88      226.02      3.53 o
  -5  -4   2      135.19      136.95      1.72 o
  -4  -4   2       26.33       30.39      0.60 o
  -3  -4   2      495.00      495.36      4.88 o
  -2  -4   2       21.70       16.67      0.32 o
  -1  -4   2       23.39       14.89      0.25 o
   0  -4   2      470.95      518.69      5.02 o
   1  -4   2        6.42        7.83      0.19 o
   2  -4   2      501.63      499.01      4.91 o
   3  -4   2        7.35        7.69      0.29 o
   4  -4   2      148.49      159.82      2.45 o
   5  -4   2       71.93       75.04      1.56 o
   6  -4   2        3.42        4.75      0.74 o
   7  -4   2        2.85        2.89      0.75 o
  -8  -3   2        1.90        1.56      0.77 o
  -7  -3   2       18.95       21.52      1.21 o
  -6  -3   2       12.25       11.66      0.72 o
  -5  -3   2       92.72       93.99      1.58 o
  -4  -3   2        5.73        3.99      0.30 o
  -3  -3   2     1044.30     1043.65      9.99 o
  -2  -3   2      110.56      137.72      1.51 o
  -1  -3   2       20.57       33.21      0.38 o
   0  -3   2      131.93      137.25      1.32 o
   1  -3   2      530.81      506.23      4.57 o
   2  -3   2       63.25       71.66      0.81 o
   3  -3   2       42.71       42.98      0.74 o
   4  -3   2        5.10        3.94      0.28 o
   5  -3   2      276.60      262.25      2.91 o
   6  -3   2        0.68        1.45      0.57 o
   7  -3   2        4.81        3.76      0.77 o
  -8  -2   2       54.33       56.53      1.70 o
  -7  -2   2       43.18       40.37      1.85 o
  -6  -2   2       64.54       61.59      1.73 o
  -5  -2   2       40.91       40.65      1.09 o
  -4  -2   2      597.12      594.00      6.36 o
  -3  -2   2       78.25       86.84      1.00 o
  -2  -2   2      300.27      296.07      2.95 o
  -1  -2   2      236.05      240.37      2.39 o
   0  -2   2      114.49       83.56      0.79 o
   1  -2   2      276.58      269.10      2.23 o
   2  -2   2      823.46      915.05      8.29 o
   3  -2   2        3.30        4.59      0.34 o
   4  -2   2      548.78      548.03      5.13 o
   5  -2   2       32.68       31.39      0.65 o
   6  -2   2      131.53      135.72      2.42 o
   7  -2   2       49.68       49.92      1.38 o
  -8  -1   2        0.06       -0.64      0.64 o
  -7  -1   2        6.87        8.30      0.87 o
  -6  -1   2       30.23       31.22      1.27 o
  -5  -1   2      115.72      111.25      1.96 o
  -4  -1   2       97.77       88.36      1.27 o
  -3  -1   2     1486.66     1424.98     31.00 o
  -2  -1   2      101.27      120.65      1.24 o
  -1  -1   2     2545.74     2726.93     20.68 o
   0  -1   2       93.61       92.32      0.82 o
   1  -1   2      100.39      104.74      0.94 o
   2  -1   2       84.48       95.20      0.95 o
   3  -1   2      496.36      471.87      4.16 o
   4  -1   2        5.05        5.10      0.29 o
   5  -1   2        0.10        0.35      0.26 o
   6  -1   2        7.08        7.51      0.51 o
   7  -1   2       46.36       45.71      1.22 o
   8  -1   2       11.78       10.18      1.35 o
  -8   0   2       31.74       33.22      1.38 o
  -7   0   2        0.09        0.01      0.57 o
  -6   0   2      148.57      155.98      2.68 o
  -5   0   2       55.98       56.69      1.13 o
  -4   0   2      137.01      133.03      1.72 o
  -3   0   2      117.17      127.24      1.45 o
  -2   0   2     1688.67     1717.01     15.17 o
  -1   0   2      761.00      787.39      6.63 o
   0   0   2     1359.23     1325.37      9.92 o
   1   0   2        2.70        2.09      0.13 o
   2   0   2       82.49       53.56      0.57 o
   3   0   2      171.98      162.81      1.88 o
   4   0   2      433.28      432.51      4.12 o
   5   0   2        0.40       -0.04      0.27 o
   6   0   2      211.43      212.72      2.72 o
   7   0   2        3.48        2.59      0.54 o
   8   0   2       61.92       68.04      1.60 o
  -8   1   2        0.80        0.31      0.78 o
  -7   1   2       20.37       23.50      0.95 o
  -6   1   2        6.53        7.21      0.58 o
  -5   1   2      101.21       97.98      1.47 o
  -4   1   2      311.38      351.25      3.93 o
  -3   1   2      306.44      285.98      2.94 o
  -2   1   2       81.43       74.40      0.88 o
  -1   1   2     4147.45     4311.32     38.31 o
   0   1   2     1232.16     1239.86      8.81 o
   1   1   2      612.88      693.82      5.89 o
   2   1   2       23.95       20.42      0.33 o
   3   1   2      238.96      206.82      2.14 o
   4   1   2       23.64       26.56      0.62 o
   5   1   2      226.34      214.03      2.63 o
   6   1   2       70.76       63.27      1.18 o
   7   1   2        2.45        0.14      0.47 o
   8   1   2        1.74        1.06      0.58 o
  -7   2   2        3.49        2.51      0.75 o
  -6   2   2       81.10       82.66      1.38 o
  -5   2   2        2.10        1.34      0.29 o
  -4   2   2      227.60      264.87      3.06 o
  -3   2   2        0.30        5.93      0.30 o
  -2   2   2      914.27      923.24      9.52 o
  -1   2   2        1.35        0.73      0.08 o
   0   2   2     3148.41     3124.80     22.14 o
   1   2   2     2801.87     2858.70     22.83 o
   2   2   2      147.24      130.42      1.39 o
   3   2   2       22.14       22.76      0.45 o
   4   2   2       39.40       30.76      0.64 o
   5   2   2       95.57       96.08      1.55 o
   6   2   2       96.23       91.51      1.37 o
   7   2   2        0.14       -0.45      0.45 o
   8   2   2       28.06       33.21      1.14 o
  -7   3   2       46.48       51.33      2.08 o
  -6   3   2       10.86        9.27      0.96 o
  -5   3   2       46.55       46.21      0.98 o
  -4   3   2       28.35       31.92      0.72 o
  -3   3   2      189.52      185.31      2.17 o
  -2   3   2     1330.06     1522.64     15.58 o
  -1   3   2      349.93      351.87      3.42 o
   0   3   2      116.75       93.22      0.82 o
   1   3   2      938.87      945.55      8.43 o
   2   3   2     1259.09     1307.63     12.38 o
   3   3   2        7.62        6.60      0.31 o
   4   3   2       52.72       41.45      1.10 o
   5   3   2       26.83       17.96      0.64 o
   6   3   2       16.32       14.90      0.70 o
   7   3   2       58.40       56.08      1.32 o
   8   3   2       52.74       52.88      1.40 o
  -7   4   2        0.24        0.17      0.89 o
  -6   4   2        0.86        0.67      0.72 o
  -5   4   2        3.37        4.35      0.56 o
  -4   4   2      139.35      140.84      1.68 o
  -3   4   2       47.34       47.06      0.76 o
  -2   4   2      106.10      137.64      1.60 o
  -1   4   2       25.55       15.47      0.30 o
   0   4   2     3161.17     3415.83     35.28 o
   1   4   2       68.27       81.63      0.95 o
   2   4   2      898.54      912.52      7.66 o
   3   4   2      671.40      640.13      6.28 o
   4   4   2       66.28       50.50      0.84 o
   5   4   2       46.85       38.08      0.81 o
   6   4   2        0.75       -0.37      0.37 o
   7   4   2       24.45       26.74      1.07 o
   8   4   2        6.90        8.34      0.75 o
   9   4   2        0.17       -0.31      0.61 o
  -6   5   2       40.22       38.05      1.37 o
  -5   5   2      100.38      106.35      1.97 o
  -4   5   2       32.22       22.49      0.67 o
  -3   5   2       39.08       42.09      0.77 o
  -2   5   2       85.89       88.66      1.02 o
  -1   5   2       16.28       11.36      0.40 o
   0   5   2     1175.99     1353.71     15.36 o
   1   5   2      218.91      218.53      2.35 o
   2   5   2      388.96      378.62      3.26 o
   3   5   2       21.58       13.44      0.34 o
   4   5   2      179.99      181.77      2.04 o
   5   5   2        0.25       -0.11      0.78 o
   6   5   2       62.07       50.46      1.18 o
   7   5   2        0.92       -0.50      0.50 o
   8   5   2       20.03       15.74      1.01 o
  -6   6   2        9.48        9.04      0.81 o
  -5   6   2        1.50        2.74      0.50 o
  -4   6   2       32.34       25.87      0.71 o
  -3   6   2       26.30       25.50      0.57 o
  -2   6   2      163.55      177.05      2.23 o
  -1   6   2      180.87      187.46      2.51 o
   0   6   2        5.94        2.34      0.29 o
   1   6   2       15.60        7.12      0.58 o
   2   6   2     1849.77     2035.66     20.71 o
   3   6   2        1.78        3.06      0.22 o
   4   6   2       37.03       37.31      0.62 o
   5   6   2       88.50       86.80      1.22 o
   6   6   2       19.61       13.66      0.95 o
   7   6   2        7.29        6.95      0.63 o
   8   6   2        3.39        2.00      0.75 o
  -5   7   2        0.28       -0.42      0.42 o
  -4   7   2       48.33       45.11      1.32 o
  -3   7   2       74.69       75.26      1.63 o
  -2   7   2       51.40       37.88      0.93 o
  -1   7   2       27.44       35.75      0.67 o
   0   7   2      123.65      122.19      4.10 o
   1   7   2       15.97       25.55      1.60 o
   2   7   2       56.08       71.43      1.01 o
   3   7   2       69.35       66.44      1.26 o
   4   7   2      286.83      285.97      3.04 o
   5   7   2        0.41       -0.26      0.26 o
   6   7   2        1.78        0.11      0.38 o
   7   7   2        0.00       -0.74      0.75 o
   8   7   2       14.35       13.97      1.10 o
  -4   8   2       33.99       32.76      1.19 o
  -3   8   2       14.67       17.73      0.82 o
  -2   8   2       90.37       71.34      1.47 o
  -1   8   2       12.09       12.99      0.42 o
   0   8   2       84.32       91.14      3.50 o
   1   8   2      139.42      134.24      4.55 o
   2   8   2       51.93       46.15      0.76 o
   3   8   2        8.27        5.10      0.41 o
   4   8   2      356.61      367.22      5.02 o
   5   8   2        0.08       -0.30      0.30 o
   6   8   2        0.51       -0.42      0.42 o
   7   8   2       18.55       17.18      0.94 o
   8   8   2        0.15       -0.83      0.83 o
  -4   9   2        5.39        6.64      0.70 o
  -3   9   2        1.05        1.60      0.49 o
  -2   9   2        8.68        7.30      0.49 o
  -1   9   2       24.16       25.59      0.70 o
   0   9   2       62.81       54.50      2.72 o
   1   9   2       18.46       19.75      1.76 o
   2   9   2       57.02       52.36      0.82 o
   3   9   2       18.71       21.81      0.83 o
   4   9   2       25.79       25.14      0.82 o
   5   9   2        5.62        3.97      0.57 o
   6   9   2       71.44       76.22      1.46 o
   7   9   2        0.08       -0.53      0.53 o
   8   9   2        1.40        0.20      0.95 o
  -3  10   2        1.39        0.82      0.51 o
  -2  10   2       28.38       26.36      1.17 o
  -1  10   2       16.92       20.09      0.64 o
   0  10   2       62.55       59.94      3.09 o
   1  10   2        0.01       -0.75      0.90 o
   2  10   2        8.59        7.17      1.11 o
   3  10   2       56.25       54.22      1.08 o
   4  10   2       20.04       15.69      0.71 o
   5  10   2        1.02        1.52      0.49 o
   6  10   2       34.06       30.56      0.92 o
   7  10   2        0.34        0.03      0.54 o
  -2  11   2       19.49       21.29      1.02 o
  -1  11   2        0.24       -0.37      0.37 o
   0  11   2        0.99        0.20      1.18 o
   1  11   2       11.17       13.28      1.77 o
   2  11   2       41.71       35.00      1.14 o
   3  11   2       14.25       13.42      0.62 o
   4  11   2       10.46        9.53      0.57 o
   5  11   2       10.43       13.17      0.77 o
   6  11   2       18.29       19.83      1.17 o
   1  12   2        7.75       12.27      1.93 o
   2  12   2       22.00       25.75      2.33 o
   3  12   2        0.31       -0.29      0.35 o
   4  12   2        0.75        0.11      0.42 o
   5  12   2       14.35       14.65      0.82 o
   2  13   2        0.54        0.84      1.36 o
   3  13   2        7.90        6.07      0.63 o
  -2 -12   3        1.80        2.85      0.46 o
  -5 -11   3       26.65       28.11      1.14 o
  -4 -11   3        5.69        6.40      0.65 o
  -3 -11   3       36.96       41.33      1.14 o
  -2 -11   3       13.88       14.91      0.74 o
  -1 -11   3       15.16       14.38      0.64 o
   0 -11   3        3.28        2.30      0.47 o
   1 -11   3       25.11       27.90      0.93 o
  -6 -10   3       18.28       20.50      1.04 o
  -5 -10   3        9.74        7.91      0.54 o
  -4 -10   3       18.04       19.81      0.91 o
  -3 -10   3      116.03      112.91      1.98 o
  -2 -10   3      178.90      195.16      2.91 o
  -1 -10   3        0.09        0.31      0.34 o
   0 -10   3       19.02       22.83      1.07 o
   1 -10   3       34.84       31.91      1.02 o
   2 -10   3        3.77        1.76      0.50 o
  -7  -9   3        2.76        2.70      0.73 o
  -6  -9   3        1.39        0.83      0.54 o
  -5  -9   3       70.50       68.52      1.34 o
  -4  -9   3       20.98       19.38      0.63 o
  -3  -9   3       27.44       26.71      0.87 o
  -2  -9   3       16.07       17.73      0.73 o
  -1  -9   3       18.31       18.97      0.74 o
   0  -9   3      106.40       99.83      1.67 o
   1  -9   3       14.95       13.59      0.75 o
   2  -9   3        0.80        1.38      0.43 o
   3  -9   3       14.79       14.96      0.90 o
  -7  -8   3        2.38        1.09      0.69 o
  -6  -8   3        0.01       -0.17      0.48 o
  -5  -8   3        3.90        4.93      0.48 o
  -4  -8   3      109.35      115.05      1.58 o
  -3  -8   3       42.77       37.52      0.95 o
  -2  -8   3       34.08       33.61      0.86 o
  -1  -8   3      385.27      367.39      4.93 o
   0  -8   3      705.03      723.82      9.32 o
   1  -8   3        0.00        1.37      0.39 o
   2  -8   3       32.03       40.00      1.09 o
   3  -8   3       63.38       63.27      1.53 o
   4  -8   3        5.24        4.01      0.64 o
  -8  -7   3        0.12       -0.45      0.91 o
  -7  -7   3        0.25       -0.59      0.59 o
  -6  -7   3       19.97       20.77      0.94 o
  -5  -7   3       20.51       20.09      0.75 o
  -4  -7   3        8.01       10.89      0.42 o
  -3  -7   3      250.42      240.05      2.53 o
  -2  -7   3      179.89      182.83      2.14 o
  -1  -7   3        2.41        2.01      0.43 o
   0  -7   3        0.88        1.43      0.35 o
   1  -7   3        0.17        1.03      0.39 o
   2  -7   3      513.57      489.11     12.84 o
   3  -7   3        7.50        6.32      0.58 o
   4  -7   3        0.91        0.90      0.52 o
   5  -7   3        4.03        2.18      0.65 o
  -8  -6   3       11.22       11.31      1.04 o
  -7  -6   3       22.32       23.02      1.24 o
  -6  -6   3        2.41        3.05      0.45 o
  -5  -6   3       26.98       26.07      0.68 o
  -4  -6   3        0.86        0.27      0.22 o
  -3  -6   3       54.69       50.34      0.73 o
  -2  -6   3      413.07      446.31      4.11 o
  -1  -6   3       21.33       18.56      0.44 o
   0  -6   3        5.05        7.01      0.30 o
   1  -6   3      400.65      395.42      4.62 o
   2  -6   3      958.10      987.10     15.57 o
   3  -6   3        2.30        9.30      0.87 o
   4  -6   3        4.59        7.95      0.47 o
   5  -6   3       45.83       47.25      1.38 o
  -8  -5   3        4.39        5.21      0.90 o
  -7  -5   3        4.62        6.55      0.83 o
  -6  -5   3        0.04       -0.36      0.36 o
  -5  -5   3       14.49       13.91      0.52 o
  -4  -5   3      165.80      156.59      1.83 o
  -3  -5   3       39.66       40.55      0.63 o
  -2  -5   3      138.84      156.04      1.59 o
  -1  -5   3      880.46      926.50      7.79 o
   0  -5   3      924.98      940.29      8.41 o
   1  -5   3       65.88       70.88      0.84 o
   2  -5   3      105.95      100.40      1.20 o
   3  -5   3        0.57        0.10      0.17 o
   4  -5   3      828.16      817.48      9.55 o
   5  -5   3        9.47        7.75      0.61 o
   6  -5   3        3.01        1.85      0.67 o
  -8  -4   3       27.29       26.86      1.49 o
  -7  -4   3       81.47       89.74      2.33 o
  -6  -4   3       24.73       20.01      0.86 o
  -5  -4   3       82.10       75.66      1.24 o
  -4  -4   3       47.62       38.52      0.68 o
  -3  -4   3      165.74      174.02      1.92 o
  -2  -4   3       44.59       49.87      0.65 o
  -1  -4   3      138.56      121.80      1.17 o
   0  -4   3      402.62      472.95      4.30 o
   1  -4   3       90.78      121.51      1.32 o
   2  -4   3       13.73       13.62      0.36 o
   3  -4   3      206.73      206.09      2.22 o
   4  -4   3      281.19      306.50      3.87 o
   5  -4   3        5.25       14.08      1.65 o
   6  -4   3        2.70        1.92      0.84 o
   7  -4   3       25.75       28.19      1.34 o
  -8  -3   3       10.63        8.12      1.00 o
  -7  -3   3       17.34       14.91      1.02 o
  -6  -3   3       38.11       35.55      1.17 o
  -5  -3   3       13.29       15.19      0.63 o
  -4  -3   3        0.80        0.30      0.23 o
  -3  -3   3      127.22      108.08      1.21 o
  -2  -3   3      996.01      966.69      9.23 o
  -1  -3   3      118.87      122.18      1.17 o
   0  -3   3     1561.80     1784.71     14.85 o
   1  -3   3     1593.91     1879.35     16.73 o
   2  -3   3     1435.84     1516.66     14.37 o
   3  -3   3        6.99        6.48      0.29 o
   4  -3   3      258.19      243.19      3.30 o
   5  -3   3        2.07       -0.13      0.36 o
   6  -3   3      466.29      487.73      6.82 o
   7  -3   3       10.39       10.91      1.14 o
  -8  -2   3        0.72       -0.59      0.75 o
  -7  -2   3        0.06       -0.59      0.59 o
  -6  -2   3      152.64      151.15      3.05 o
  -5  -2   3      326.71      331.12      4.22 o
  -4  -2   3       11.05        6.13      0.33 o
  -3  -2   3        3.43        2.53      0.21 o
  -2  -2   3      108.37      100.53      1.08 o
  -1  -2   3      410.78      436.21      3.75 o
   0  -2   3      221.59      222.20      2.23 o
   1  -2   3      117.69      104.49      1.15 o
   2  -2   3       20.47       17.43      0.51 o
   3  -2   3      115.31      146.33      1.66 o
   4  -2   3        2.65        1.59      0.33 o
   5  -2   3      105.05      107.28      1.35 o
   6  -2   3        2.11        3.93      0.51 o
   7  -2   3        0.01        2.04      0.73 o
  -8  -1   3        8.51       11.19      1.08 o
  -7  -1   3        0.19       -0.50      0.61 o
  -6  -1   3        7.17        6.84      0.75 o
  -5  -1   3        0.01       -0.16      0.22 o
  -4  -1   3      167.61      163.43      2.05 o
  -3  -1   3      273.59      283.34      3.47 o
  -2  -1   3       65.60       71.27      0.88 o
  -1  -1   3       83.71       77.68      0.75 o
   0  -1   3     3048.14     3073.49     25.69 o
   1  -1   3      193.88      220.65      1.98 o
   2  -1   3     1998.49     2173.34     18.77 o
   3  -1   3      584.17      653.41      6.54 o
   4  -1   3      564.89      580.05      5.43 o
   5  -1   3        0.49        0.32      0.25 o
   6  -1   3       98.30       96.79      1.67 o
   7  -1   3        4.96        2.60      0.59 o
   8  -1   3      114.08      131.47      2.95 o
  -8   0   3        0.04       -0.62      0.62 o
  -7   0   3       83.79       90.79      2.36 o
  -6   0   3       20.85       17.51      1.06 o
  -5   0   3        0.51        0.11      0.34 o
  -4   0   3      431.66      459.45      4.66 o
  -3   0   3      405.73      428.08      4.28 o
  -2   0   3       21.47       20.73      0.40 o
  -1   0   3      557.61      547.63      7.21 o
   0   0   3        4.17        7.25      0.18 o
   1   0   3      439.22      447.72      3.50 o
   2   0   3      163.36      145.62      1.39 o
   3   0   3       72.11       67.37      0.80 o
   4   0   3      358.25      311.71      3.22 o
   5   0   3        0.61        1.67      0.39 o
   6   0   3        0.45       -0.36      0.36 o
   7   0   3       36.04       41.12      1.15 o
   8   0   3       10.21       11.47      1.11 o
  -7   1   3        6.00        6.19      0.77 o
  -6   1   3        3.14        3.30      0.56 o
  -5   1   3       18.09       18.15      1.04 o
  -4   1   3       20.07       14.55      0.51 o
  -3   1   3      119.06      115.98      1.38 o
  -2   1   3      216.49      234.22      2.41 o
  -1   1   3      483.41      479.48      4.35 o
   0   1   3      596.97      624.95      5.33 o
   1   1   3      136.79      154.30      1.29 o
   2   1   3     1392.66     1425.19     11.44 o
   3   1   3        7.39        7.66      0.30 o
   4   1   3      588.33      578.92      6.26 o
   5   1   3      125.51      124.92      1.74 o
   6   1   3      105.11      111.08      1.69 o
   7   1   3        4.75        3.66      0.56 o
   8   1   3        9.82       12.04      0.93 o
  -7   2   3        3.79        1.72      0.84 o
  -6   2   3        0.67       -0.15      0.45 o
  -5   2   3      177.90      179.38      2.55 o
  -4   2   3       28.40       28.96      0.89 o
  -3   2   3        6.35        7.55      0.31 o
  -2   2   3      580.98      610.72      7.21 o
  -1   2   3      405.53      494.24      4.82 o
   0   2   3       11.01       11.44      0.34 o
   1   2   3      318.49      280.36      2.23 o
   2   2   3      304.21      339.46      2.98 o
   3   2   3      161.07      148.20      1.55 o
   4   2   3       11.23        6.85      0.34 o
   5   2   3       21.87       21.46      0.78 o
   6   2   3      272.72      240.76      3.32 o
   7   2   3       12.45       12.04      0.72 o
   8   2   3        0.02       -0.54      0.54 o
  -7   3   3        1.90        0.99      0.89 o
  -6   3   3       47.23       46.13      1.32 o
  -5   3   3       65.29       67.98      1.22 o
  -4   3   3       13.19       14.80      0.61 o
  -3   3   3      102.84      103.20      1.81 o
  -2   3   3      128.30      126.19      1.40 o
  -1   3   3      202.55      172.75      1.67 o
   0   3   3        9.25        9.44      0.18 o
   1   3   3      165.10      177.79      1.51 o
   2   3   3      525.35      537.39      4.90 o
   3   3   3      104.90       93.45      1.06 o
   4   3   3       46.97       42.02      0.68 o
   5   3   3       18.01       19.15      0.57 o
   6   3   3      135.95      134.37      1.93 o
   7   3   3       54.79       52.68      1.31 o
   8   3   3       11.88       14.11      0.85 o
  -7   4   3        0.74        0.66      0.83 o
  -6   4   3       21.34       20.41      1.13 o
  -5   4   3       12.95       10.88      0.68 o
  -4   4   3        6.80        7.40      0.39 o
  -3   4   3      176.77      185.47      2.19 o
  -2   4   3       29.78       22.97      0.49 o
  -1   4   3       18.23       12.30      0.26 o
   0   4   3      185.06      222.35      2.42 o
   1   4   3      678.79      689.60      5.56 o
   2   4   3      139.86      124.84      1.26 o
   3   4   3        0.62       -0.13      0.13 o
   4   4   3      169.58      177.60      2.00 o
   5   4   3       47.90       43.76      0.95 o
   6   4   3        3.57        2.69      0.44 o
   7   4   3        0.00       -0.42      0.45 o
   8   4   3       95.89       96.37      1.92 o
  -6   5   3        0.35       -0.51      0.59 o
  -5   5   3       11.28       10.37      0.78 o
  -4   5   3       77.22       69.68      1.22 o
  -3   5   3      197.64      202.50      3.41 o
  -2   5   3      101.68      127.65      1.40 o
  -1   5   3      200.08      208.00      2.10 o
   0   5   3       32.66       49.74      0.62 o
   1   5   3       76.57       61.50      0.78 o
   2   5   3      105.09      102.12      1.06 o
   3   5   3      229.36      215.95      2.11 o
   4   5   3      112.15      103.03      1.63 o
   5   5   3       21.63       15.42      0.59 o
   6   5   3        0.06       -0.54      0.83 o
   7   5   3       23.66       22.85      1.01 o
   8   5   3       20.55       20.02      0.98 o
  -6   6   3        0.04        0.30      0.60 o
  -5   6   3        5.03        2.42      0.62 o
  -4   6   3       90.72       89.30      1.43 o
  -3   6   3       14.48       13.10      0.48 o
  -2   6   3        7.97        9.12      0.40 o
  -1   6   3      121.53      126.26      1.76 o
   0   6   3      393.02      394.37      4.55 o
   1   6   3       59.09       61.14      0.78 o
   2   6   3       56.49       62.06      0.71 o
   3   6   3      423.20      393.94      3.93 o
   4   6   3      137.57      127.85      1.61 o
   5   6   3        2.22        0.23      0.21 o
   6   6   3       28.11       25.24      0.79 o
   7   6   3        4.28        3.92      0.58 o
   8   6   3        4.61        3.54      0.79 o
  -5   7   3       12.98        9.02      0.70 o
  -4   7   3        0.94       -0.32      0.32 o
  -3   7   3       42.00       37.98      1.13 o
  -2   7   3       44.74       37.77      0.96 o
  -1   7   3      270.84      265.99      3.18 o
   0   7   3       78.78       84.13      1.14 o
   1   7   3      194.24      202.20      2.45 o
   2   7   3        0.34        1.97      0.29 o
   3   7   3      117.88      112.94      1.22 o
   4   7   3        5.66        4.47      0.39 o
   5   7   3      191.69      185.40      2.27 o
   6   7   3       22.01       19.01      0.65 o
   7   7   3       12.05        9.36      0.68 o
   8   7   3        0.14       -0.79      0.79 o
  -4   8   3        7.00        7.89      0.71 o
  -3   8   3        2.49        0.00      0.43 o
  -2   8   3      168.97      162.51      2.76 o
  -1   8   3        3.86        6.01      0.38 o
   0   8   3        0.20        0.56      0.18 o
   1   8   3       32.25       27.81      0.70 o
   2   8   3      308.74      295.78      3.53 o
   3   8   3      121.54      123.18      1.66 o
   4   8   3       29.55       24.08      1.09 o
   5   8   3       81.15       70.58      1.15 o
   6   8   3       34.49       33.52      1.05 o
   7   8   3        6.23        5.45      0.71 o
   8   8   3        3.55        1.52      1.21 o
  -4   9   3        4.81        5.27      0.65 o
  -3   9   3       16.92       12.43      0.82 o
  -2   9   3        0.47       -0.33      0.33 o
  -1   9   3       47.06       42.28      0.97 o
   0   9   3        3.78        3.08      0.26 o
   1   9   3      212.14      227.43      3.39 o
   2   9   3        5.57        4.93      0.32 o
   3   9   3       52.14       53.55      1.40 o
   4   9   3        0.52        1.39      0.40 o
   5   9   3      118.36      119.05      2.19 o
   6   9   3        0.72       -0.43      0.43 o
   7   9   3       44.91       51.11      1.43 o
   8   9   3        5.41        3.90      0.89 o
  -3  10   3        0.78       -0.48      0.48 o
  -2  10   3        6.64        6.11      0.53 o
  -1  10   3        0.30        0.55      0.29 o
   0  10   3      123.93      115.86      2.85 o
   1  10   3        0.51       -0.24      0.53 o
   2  10   3        0.83        0.54      0.32 o
   3  10   3        0.02       -0.31      0.31 o
   4  10   3       90.36       83.12      1.56 o
   5  10   3       45.59       39.63      1.25 o
   6  10   3        4.06        3.25      0.51 o
   7  10   3        2.76        1.25      0.58 o
  -2  11   3        0.69        0.45      0.43 o
  -1  11   3       29.94       26.82      0.80 o
   0  11   3        1.05        1.11      0.40 o
   1  11   3       17.94       21.21      2.11 o
   2  11   3        0.87        0.32      0.38 o
   3  11   3       95.55      107.05      1.79 o
   4  11   3        0.45        0.59      0.41 o
   5  11   3        0.80        1.71      0.48 o
   6  11   3        0.49        0.19      0.53 o
   1  12   3        0.26       -0.79      1.16 o
   2  12   3       35.74       34.48      1.55 o
   3  12   3        5.61        5.34      0.44 o
   4  12   3        1.62        0.81      0.43 o
   5  12   3        3.37        4.34      0.57 o
   3  13   3        4.84        5.92      0.46 o
  -4 -11   4       74.45       85.10      1.80 o
  -3 -11   4        0.15        0.51      0.49 o
  -2 -11   4       85.31       87.95      1.69 o
  -1 -11   4        4.04        3.91      0.47 o
   0 -11   4       26.52       27.37      0.85 o
  -5 -10   4        6.70        7.04      0.61 o
  -4 -10   4        8.18        8.80      0.68 o
  -3 -10   4       47.01       56.09      1.35 o
  -2 -10   4       10.97       11.79      1.09 o
  -1 -10   4        6.89        8.33      0.53 o
   0 -10   4        4.17        3.28      0.44 o
   1 -10   4       57.92       67.04      1.52 o
   2 -10   4       21.26       17.78      0.91 o
  -6  -9   4       54.65       57.82      1.51 o
  -5  -9   4       56.29       55.98      1.39 o
  -4  -9   4       36.55       38.45      0.83 o
  -3  -9   4       43.30       41.62      1.66 o
  -2  -9   4      222.13      230.70      3.37 o
  -1  -9   4        1.82        3.23      0.44 o
   0  -9   4      103.02      101.80      1.76 o
   1  -9   4        8.62        8.72      0.58 o
   2  -9   4       34.91       39.43      1.20 o
   3  -9   4        5.25       10.59      0.76 o
  -7  -8   4        3.53        2.81      0.80 o
  -6  -8   4        6.70        7.40      0.70 o
  -5  -8   4        6.15        5.46      0.62 o
  -4  -8   4       62.74       63.65      1.11 o
  -3  -8   4        5.25        4.41      0.33 o
  -2  -8   4        6.64        7.80      0.48 o
  -1  -8   4      106.29      107.99      1.80 o
   0  -8   4      131.96      125.84      2.03 o
   1  -8   4       14.94       15.22      0.66 o
   2  -8   4        0.44        0.02      0.40 o
   3  -8   4       67.47       79.19      1.83 o
   4  -8   4       28.22       29.56      1.22 o
  -7  -7   4       16.23       16.25      1.14 o
  -6  -7   4        0.42       -0.47      0.47 o
  -5  -7   4       49.64       45.68      1.22 o
  -4  -7   4      162.77      155.17      2.03 o
  -3  -7   4      136.00      148.03      2.34 o
  -2  -7   4       72.90       72.51      0.97 o
  -1  -7   4       93.56       95.93      1.43 o
   0  -7   4      142.51      145.13      2.21 o
   1  -7   4       16.72       13.33      0.69 o
   2  -7   4       57.93       55.07      1.36 o
   3  -7   4       22.88       26.03      1.01 o
   4  -7   4       20.03       25.33      0.78 o
   5  -7   4        5.03       10.63      0.75 o
  -7  -6   4        1.92        1.07      0.63 o
  -6  -6   4       10.75       12.94      0.69 o
  -5  -6   4        1.31        1.97      0.39 o
  -4  -6   4      144.87      150.00      1.70 o
  -3  -6   4       57.78       56.11      0.81 o
  -2  -6   4      321.27      307.76      3.17 o
  -1  -6   4        9.75        7.88      0.29 o
   0  -6   4      132.43      133.68      1.39 o
   1  -6   4       80.08       79.21      1.19 o
   2  -6   4      223.89      206.38      2.60 o
   3  -6   4       33.89       34.02      0.78 o
   4  -6   4        0.39       -0.33      0.33 o
   5  -6   4       32.61       39.19      1.30 o
  -8  -5   4        8.92        6.89      1.20 o
  -7  -5   4        0.11       -0.51      0.51 o
  -6  -5   4       26.52       27.04      0.86 o
  -5  -5   4      102.33      106.61      1.61 o
  -4  -5   4        2.42        2.63      0.25 o
  -3  -5   4      131.09      123.67      1.40 o
  -2  -5   4      125.04       97.22      1.30 o
  -1  -5   4      436.12      475.67      4.69 o
   0  -5   4      269.94      261.98      2.69 o
   1  -5   4      213.14      214.32      2.44 o
   2  -5   4        0.63       -0.11      0.15 o
   3  -5   4        1.78       -0.08      0.36 o
   4  -5   4       25.92       21.15      0.79 o
   5  -5   4       41.04       42.95      1.35 o
   6  -5   4        5.94        7.03      0.79 o
  -8  -4   4        2.65        5.00      0.91 o
  -7  -4   4       24.57       25.65      1.52 o
  -6  -4   4       80.01       75.82      1.90 o
  -5  -4   4        0.19       -0.29      0.32 o
  -4  -4   4       32.53       32.01      0.64 o
  -3  -4   4       24.24       19.90      0.45 o
  -2  -4   4      846.59      900.73      8.77 o
  -1  -4   4      581.50      596.64      5.43 o
   0  -4   4      701.39      623.60      5.65 o
   1  -4   4        8.60        7.83      0.31 o
   2  -4   4      130.22      135.69      1.53 o
   3  -4   4        1.57        0.73      0.25 o
   4  -4   4      145.54      140.48      1.86 o
   5  -4   4       20.23       22.25      1.09 o
   6  -4   4        0.03       -0.60      0.60 o
  -8  -3   4        1.87        2.26      0.84 o
  -7  -3   4       20.91       26.65      1.37 o
  -6  -3   4       62.04       57.36      1.49 o
  -5  -3   4        2.72        2.37      0.41 o
  -4  -3   4        3.22        1.72      0.27 o
  -3  -3   4      456.30      443.84      3.94 o
  -2  -3   4        0.54        0.49      0.14 o
  -1  -3   4       87.51       84.25      0.95 o
   0  -3   4        3.58       15.54      0.44 o
   1  -3   4     1643.64     1788.34     16.90 o
   2  -3   4      510.75      561.20      5.49 o
   3  -3   4      212.86      211.01      2.28 o
   4  -3   4       55.77       56.91      1.02 o
   5  -3   4       24.42       23.34      0.84 o
   6  -3   4        6.23        2.26      0.82 o
   7  -3   4       26.13       28.21      1.64 o
  -8  -2   4       19.36       20.99      1.37 o
  -7  -2   4        8.99        7.77      0.91 o
  -6  -2   4        1.85        2.60      0.58 o
  -5  -2   4      113.67      109.07      1.80 o
  -4  -2   4      493.98      493.88      5.41 o
  -3  -2   4       22.69       28.65      0.58 o
  -2  -2   4        7.81        6.30      0.23 o
  -1  -2   4      436.27      496.73      4.28 o
   0  -2   4     1608.05     1726.12     15.25 o
   1  -2   4     1445.64     1656.08     16.90 o
   2  -2   4      937.35      843.74      8.76 o
   3  -2   4       42.75       45.51      0.71 o
   4  -2   4        3.78        2.90      0.27 o
   5  -2   4        5.86        6.20      0.41 o
   6  -2   4       72.96       76.45      1.74 o
   7  -2   4        0.83        0.02      0.70 o
  -8  -1   4        4.30        2.12      1.15 o
  -7  -1   4        0.01       -0.09      0.65 o
  -6  -1   4        1.17       -0.38      0.57 o
  -5  -1   4      209.44      207.52      2.88 o
  -4  -1   4      133.34      135.77      1.79 o
  -3  -1   4        4.23        2.47      0.29 o
  -2  -1   4      154.86      188.97      1.90 o
  -1  -1   4     1438.29     1420.04     11.86 o
   0  -1   4       11.23       14.11      0.54 o
   1  -1   4        7.58       12.41      0.32 o
   2  -1   4      211.83      256.72      2.49 o
   3  -1   4     2316.39     2402.85     21.38 o
   4  -1   4      111.99      113.95      1.36 o
   5  -1   4       49.36       48.77      0.83 o
   6  -1   4       29.31       27.93      0.87 o
   7  -1   4       33.30       35.26      1.20 o
   8  -1   4        0.05       -0.76      0.77 o
  -7   0   4        0.11       -0.43      0.66 o
  -6   0   4      130.90      130.75      2.82 o
  -5   0   4       41.47       36.15      1.00 o
  -4   0   4       24.41       18.95      0.62 o
  -3   0   4      235.81      256.61      2.94 o
  -2   0   4     1288.28     1333.57     12.68 o
  -1   0   4      396.05      381.64      3.53 o
   0   0   4       69.10       86.83      0.84 o
   1   0   4     1250.09     1454.96     11.67 o
   2   0   4     1159.45     1213.89     10.25 o
   3   0   4      297.71      320.51      3.12 o
   4   0   4      611.88      599.69      6.00 o
   5   0   4      201.31      214.04      2.46 o
   6   0   4        0.38        0.53      0.39 o
   7   0   4        0.01       -0.16      0.49 o
   8   0   4       27.12       33.28      1.33 o
  -7   1   4       67.25       69.54      2.08 o
  -6   1   4        0.13       -0.55      0.58 o
  -5   1   4        2.91        1.25      0.46 o
  -4   1   4       26.14       26.15      0.65 o
  -3   1   4     1420.17     1437.65     13.71 o
  -2   1   4      178.58      179.64      1.93 o
  -1   1   4       67.41       75.81      0.86 o
   0   1   4      324.75      371.64      3.44 o
   1   1   4     2011.44     1989.93     15.91 o
   2   1   4       19.22       19.17      0.37 o
   3   1   4       30.73       32.99      0.63 o
   4   1   4      230.13      243.52      2.88 o
   5   1   4      914.55      881.48      8.72 o
   6   1   4        0.53        0.72      0.42 o
   7   1   4        3.70        5.00      0.59 o
   8   1   4       11.83       13.22      0.84 o
  -7   2   4        4.00        2.09      0.83 o
  -6   2   4       44.10       39.99      1.26 o
  -5   2   4       15.97       17.73      0.85 o
  -4   2   4      362.99      347.54      3.65 o
  -3   2   4       55.10       59.13      1.22 o
  -2   2   4      104.23      118.13      1.36 o
  -1   2   4        5.93       10.35      0.28 o
   0   2   4     1432.94     1453.68     11.10 o
   1   2   4      794.59      774.08      6.28 o
   2   2   4      221.85      270.27      2.44 o
   3   2   4     1069.42     1141.79     10.29 o
   4   2   4      438.56      444.63      4.90 o
   5   2   4        0.00        0.42      0.29 o
   6   2   4      129.71      131.74      2.12 o
   7   2   4      116.79      117.87      2.08 o
   8   2   4        1.05        0.67      0.60 o
  -7   3   4       16.97       15.20      1.32 o
  -6   3   4        0.01       -0.58      0.58 o
  -5   3   4      165.23      170.20      2.80 o
  -4   3   4       31.91       29.44      0.74 o
  -3   3   4      115.04      112.65      1.36 o
  -2   3   4       28.28       30.96      0.53 o
  -1   3   4     3367.52     3537.39     33.63 o
   0   3   4      215.09      231.56      2.22 o
   1   3   4        2.09        3.72      0.19 o
   2   3   4       10.64       10.86      0.27 o
   3   3   4      747.64      717.27      6.56 o
   4   3   4       62.68       73.82      0.98 o
   5   3   4       14.39       14.59      0.53 o
   6   3   4      121.39      121.44      1.81 o
   7   3   4      144.27      144.29      2.36 o
   8   3   4        3.76        3.90      0.69 o
  -6   4   4        3.06        3.62      0.73 o
  -5   4   4       28.71       20.60      1.08 o
  -4   4   4       89.83       84.36      1.30 o
  -3   4   4      114.51      112.07      1.79 o
  -2   4   4      554.05      521.94      5.12 o
  -1   4   4       42.84       29.21      0.64 o
   0   4   4       13.90       22.13      0.56 o
   1   4   4      388.80      395.68      3.26 o
   2   4   4      950.19     1043.72      9.37 o
   3   4   4      438.09      420.84      3.72 o
   4   4   4       35.71       33.94      0.62 o
   5   4   4      385.77      397.46      4.88 o
   6   4   4       94.86       93.53      1.51 o
   7   4   4        9.46        8.90      0.67 o
   8   4   4        5.26        7.15      0.76 o
  -6   5   4       43.71       43.99      1.51 o
  -5   5   4       34.86       30.67      1.21 o
  -4   5   4        3.81        1.76      0.41 o
  -3   5   4      204.46      202.93      2.40 o
  -2   5   4      133.88      132.68      1.62 o
  -1   5   4      439.75      471.30      4.63 o
   0   5   4        0.87        0.73      0.14 o
   1   5   4     1845.70     1857.12     14.75 o
   2   5   4       55.35       70.12      0.90 o
   3   5   4       23.64       30.89      0.50 o
   4   5   4        0.12       -0.20      0.20 o
   5   5   4       65.92       67.91      1.00 o
   6   5   4       43.40       43.92      0.98 o
   7   5   4        4.34        3.54      0.58 o
   8   5   4       41.37       45.78      1.33 o
  -5   6   4        1.66        2.92      0.61 o
  -4   6   4        0.05        0.15      0.34 o
  -3   6   4      108.34       85.50      1.34 o
  -2   6   4       69.54       64.22      0.91 o
  -1   6   4      135.27      127.17      1.51 o
   0   6   4      523.52      484.86      4.76 o
   1   6   4      522.96      505.14      4.63 o
   2   6   4        0.76        1.47      0.16 o
   3   6   4      250.84      236.15      2.31 o
   4   6   4      534.49      556.28      5.57 o
   5   6   4      203.71      200.31      3.11 o
   6   6   4        0.14       -0.33      0.33 o
   7   6   4       58.42       65.40      1.60 o
   8   6   4        7.84       10.57      0.89 o
  -5   7   4       29.91       33.69      1.18 o
  -4   7   4       74.05       72.88      1.24 o
  -3   7   4       48.00       40.60      0.91 o
  -2   7   4       20.87       15.14      0.74 o
  -1   7   4       80.06       75.99      1.09 o
   0   7   4      187.56      180.02      2.07 o
   1   7   4      301.37      352.47      3.53 o
   2   7   4        3.71        5.12      0.27 o
   3   7   4      168.66      158.14      1.62 o
   4   7   4        0.15        0.35      0.24 o
   5   7   4       13.02       14.47      0.52 o
   6   7   4       10.45        9.57      0.53 o
   7   7   4        0.52       -0.47      0.47 o
   8   7   4       14.02       11.31      1.20 o
  -4   8   4        0.05        0.96      0.55 o
  -3   8   4        4.93        6.18      0.59 o
  -2   8   4        2.51        0.78      0.36 o
  -1   8   4      190.51      160.40      2.66 o
   0   8   4       33.82       27.71      0.54 o
   1   8   4       14.83       11.29      0.41 o
   2   8   4      274.11      260.84      3.26 o
   3   8   4      434.06      453.25      5.36 o
   4   8   4        0.00       -0.28      0.28 o
   5   8   4       14.18       13.51      0.58 o
   6   8   4      161.50      153.09      2.59 o
   7   8   4       50.60       56.72      1.52 o
   8   8   4        0.37       -0.83      0.83 o
  -3   9   4       34.92       35.26      1.16 o
  -2   9   4       56.02       54.88      1.31 o
  -1   9   4       26.04       22.88      0.74 o
   0   9   4       26.42       23.03      0.58 o
   1   9   4        3.64        3.01      0.30 o
   2   9   4      203.85      207.81      2.94 o
   3   9   4       43.70       49.28      1.06 o
   4   9   4       14.61       15.68      0.74 o
   5   9   4        0.03       -0.34      0.34 o
   6   9   4       14.67       16.50      0.80 o
   7   9   4        0.77       -0.24      0.60 o
   8   9   4        9.17        9.08      1.56 o
  -3  10   4       18.13       21.45      1.04 o
  -2  10   4        1.89        0.44      0.42 o
  -1  10   4        2.58        2.02      0.36 o
   0  10   4        2.70        1.17      0.38 o
   1  10   4      155.47      137.50      2.06 o
   2  10   4        5.96        5.04      0.38 o
   3  10   4        1.54        2.49      0.38 o
   4  10   4       48.24       41.13      1.07 o
   5  10   4      120.94      125.17      3.03 o
   6  10   4        0.02        0.44      0.48 o
   7  10   4        0.32        0.47      0.59 o
  -1  11   4        8.37        8.25      0.55 o
   0  11   4       25.50       26.35      0.74 o
   1  11   4        3.45        2.85      0.31 o
   2  11   4       20.48       24.50      1.02 o
   3  11   4        0.63       -0.37      0.37 o
   4  11   4      124.17      136.98      2.48 o
   5  11   4        0.74        2.10      0.53 o
   6  11   4        3.89        3.68      0.61 o
   0  12   4        0.88        0.77      0.39 o
   1  12   4        0.00       -0.17      0.42 o
   2  12   4        1.01        0.03      0.27 o
   3  12   4       64.77       65.12      1.63 o
   4  12   4        0.16        0.38      0.87 o
   5  12   4        2.06        2.97      0.65 o
  -3 -11   5       18.72       19.93      0.92 o
  -2 -11   5        0.86        1.03      0.46 o
  -5 -10   5        8.31        8.46      0.68 o
  -4 -10   5       30.93       39.97      1.45 o
  -3 -10   5        8.18       10.33      0.67 o
  -2 -10   5       14.61       21.06      0.87 o
  -1 -10   5        7.62        5.26      0.50 o
   0 -10   5        4.24        4.87      0.51 o
   1 -10   5        9.85        9.05      0.68 o
  -6  -9   5        8.41        9.73      0.78 o
  -5  -9   5       43.42       44.22      1.28 o
  -4  -9   5       68.58       69.30      1.33 o
  -3  -9   5       12.67       13.04      0.73 o
  -2  -9   5       74.08       79.46      1.57 o
  -1  -9   5       82.22       80.85      1.55 o
   0  -9   5        4.13        3.65      0.46 o
   1  -9   5       15.62       18.15      0.85 o
   2  -9   5        0.01       -0.45      0.45 o
  -6  -8   5       43.62       45.44      1.36 o
  -5  -8   5        0.01       -0.48      0.48 o
  -4  -8   5        0.57        1.61      0.41 o
  -3  -8   5       93.77       90.61      1.34 o
  -2  -8   5       33.74       36.60      0.81 o
  -1  -8   5        1.44        1.34      0.40 o
   0  -8   5       19.77       21.41      0.80 o
   1  -8   5       65.75       53.63      1.16 o
   2  -8   5        5.00        3.05      0.53 o
   3  -8   5       17.43       15.87      0.96 o
  -7  -7   5       18.73       21.19      1.29 o
  -6  -7   5       27.79       25.51      1.09 o
  -5  -7   5       10.76       10.50      0.70 o
  -4  -7   5       63.38       70.05      1.44 o
  -3  -7   5      107.96      114.91      1.59 o
  -2  -7   5      183.70      178.96      2.17 o
  -1  -7   5        9.35        6.96      0.41 o
   0  -7   5      223.19      226.51      3.73 o
   1  -7   5      101.55      102.74      1.74 o
   2  -7   5        4.09        4.23      0.53 o
   3  -7   5        2.46        3.82      0.39 o
   4  -7   5        2.10        2.47      0.38 o
  -7  -6   5       43.00       43.85      1.66 o
  -6  -6   5        6.90        4.87      0.57 o
  -5  -6   5       73.06       72.11      1.42 o
  -4  -6   5       94.57       93.70      1.33 o
  -3  -6   5       54.82       49.31      0.79 o
  -2  -6   5        1.81        3.04      0.26 o
  -1  -6   5      265.46      256.02      2.70 o
   0  -6   5       49.00       39.81      0.67 o
   1  -6   5       30.99       21.89      0.78 o
   2  -6   5       14.00        9.68      0.45 o
   3  -6   5       96.29       84.70      1.36 o
   4  -6   5        3.84        1.87      0.44 o
   5  -6   5       12.78       11.91      0.86 o
  -7  -5   5       28.68       26.45      1.16 o
  -6  -5   5        0.13        0.21      0.47 o
  -5  -5   5       49.68       48.43      1.04 o
  -4  -5   5      131.57      124.38      1.61 o
  -3  -5   5       87.58       90.82      1.37 o
  -2  -5   5      382.80      413.50      3.91 o
  -1  -5   5       48.84       60.57      0.81 o
   0  -5   5      276.18      276.84      2.68 o
   1  -5   5       66.47       63.76      1.07 o
   2  -5   5      494.04      472.52      5.27 o
   3  -5   5       25.58       25.98      0.75 o
   4  -5   5        1.26        0.92      0.44 o
   5  -5   5        0.04       -0.12      0.54 o
   6  -5   5        3.21        5.91      0.78 o
  -7  -4   5        3.09        3.65      0.76 o
  -6  -4   5       22.28       21.58      0.91 o
  -5  -4   5      331.38      327.94      3.88 o
  -4  -4   5        6.41        5.59      0.32 o
  -3  -4   5      160.68      163.93      1.77 o
  -2  -4   5      108.82      104.95      1.30 o
  -1  -4   5      439.03      406.06      3.60 o
   0  -4   5       63.17       61.38      0.79 o
   1  -4   5      166.71      157.22      1.74 o
   2  -4   5       73.15       64.74      0.91 o
   3  -4   5       98.06       86.43      1.20 o
   5  -4   5       39.12       33.14      1.23 o
   6  -4   5        0.89       -0.50      0.59 o
  -7  -3   5       49.46       47.02      1.53 o
  -6  -3   5        5.46        7.89      0.71 o
  -5  -3   5      114.23      112.52      1.88 o
  -4  -3   5        0.01        0.92      0.26 o
  -3  -3   5       42.33       35.67      0.61 o
  -2  -3   5      280.20      280.09      2.73 o
  -1  -3   5       65.08       73.27      0.86 o
   0  -3   5     1355.19     1481.70     14.05 o
   1  -3   5       18.23       20.64      0.50 o
   2  -3   5      402.24      400.93      4.36 o
   3  -3   5       10.74       12.50      0.49 o
   4  -3   5      526.46      519.63      5.69 o
   5  -3   5        0.13       -0.63      0.63 o
   6  -3   5        0.64       -0.62      0.62 o
   7  -3   5        0.19       -1.13      1.13 o
  -7  -2   5       92.74      102.53      2.61 o
  -6  -2   5        0.11       -0.52      0.52 o
  -5  -2   5       25.82       28.43      0.90 o
  -4  -2   5      141.48      148.25      1.95 o
  -3  -2   5     1625.54     1593.46     15.18 o
  -2  -2   5        2.58        2.44      0.19 o
  -1  -2   5      140.52      137.43      1.36 o
   0  -2   5        7.76        9.05      0.29 o
   1  -2   5      683.30      633.81      6.18 o
   2  -2   5      580.47      623.88      6.11 o
   3  -2   5       33.73       31.67      0.64 o
   4  -2   5        5.07        4.72      0.32 o
   5  -2   5       38.07       38.26      0.90 o
   6  -2   5        7.58        6.77      0.76 o
   7  -2   5        6.88        6.67      1.34 o
  -7  -1   5        7.02        5.76      0.91 o
  -6  -1   5        6.46        6.16      0.70 o
  -5  -1   5       36.53       31.68      1.11 o
  -4  -1   5        4.61        3.98      0.36 o
  -3  -1   5      197.29      228.49      2.96 o
  -2  -1   5        9.13       10.61      0.43 o
  -1  -1   5        0.84        1.89      0.15 o
   0  -1   5      370.34      385.07      3.58 o
   1  -1   5       64.50       68.84      0.90 o
   2  -1   5      989.93     1118.12     10.09 o
   3  -1   5       45.83       36.49      0.66 o
   4  -1   5      506.97      491.90      4.70 o
   5  -1   5       12.66       12.00      0.54 o
   6  -1   5      202.13      214.22      2.80 o
   7  -1   5        0.12       -0.53      0.55 o
  -7   0   5       12.00        9.56      0.99 o
  -6   0   5       21.74       21.69      1.06 o
  -5   0   5      450.88      456.50      5.67 o
  -4   0   5        0.02       -0.31      0.31 o
  -3   0   5       31.23       32.85      0.78 o
  -2   0   5      981.37     1108.44     12.56 o
  -1   0   5     3765.06     3752.25     35.35 o
   0   0   5        0.90        2.64      0.17 o
   1   0   5       73.37       58.86      0.83 o
   2   0   5      115.96      125.26      1.28 o
   3   0   5      291.66      260.64      2.61 o
   4   0   5      434.59      431.94      4.45 o
   5   0   5       26.50       32.95      0.83 o
   6   0   5       27.00       26.32      0.90 o
   7   0   5        1.96        2.05      0.56 o
   8   0   5        6.20        5.64      1.41 o
  -7   1   5        1.43        0.46      1.14 o
  -6   1   5       51.49       52.48      1.69 o
  -5   1   5        8.09        9.36      0.82 o
  -4   1   5       10.73       11.26      0.52 o
  -3   1   5       11.65       10.19      0.42 o
  -2   1   5       76.33       62.55      0.87 o
  -1   1   5       84.71      132.47      1.51 o
   0   1   5      120.20      111.03      1.27 o
   1   1   5       28.77       27.00      0.44 o
   2   1   5      245.26      256.79      2.68 o
   3   1   5      182.14      171.24      2.09 o
   4   1   5       36.20       39.36      0.82 o
   5   1   5       17.90       13.34      0.60 o
   6   1   5      270.54      262.21      3.57 o
   7   1   5       11.20       13.20      0.75 o
   8   1   5       24.52       30.61      1.15 o
  -7   2   5       45.85       50.65      2.63 o
  -6   2   5        0.18       -0.79      0.85 o
  -5   2   5       61.89       59.77      1.44 o
  -4   2   5       71.37       69.41      1.24 o
  -3   2   5      602.96      628.49      6.22 o
  -2   2   5        0.02        1.92      0.28 o
  -1   2   5        7.62        5.33      0.22 o
   0   2   5     1553.32     1889.67     15.13 o
   1   2   5     2355.07     2293.14     20.36 o
   2   2   5       49.24       49.90      0.61 o
   3   2   5       20.38       16.28      0.44 o
   4   2   5      129.91      127.34      1.98 o
   5   2   5       65.94       65.19      1.06 o
   6   2   5       49.51       42.76      1.13 o
   7   2   5       14.62       14.89      0.81 o
   8   2   5       27.98       32.06      1.17 o
  -6   3   5       56.48       57.04      2.18 o
  -5   3   5        6.39        6.36      0.66 o
  -4   3   5      172.45      181.99      2.43 o
  -3   3   5      252.98      229.98      2.35 o
  -2   3   5       29.98       34.51      1.04 o
  -1   3   5       85.52       71.55      0.91 o
   0   3   5      660.04      703.03      6.43 o
   1   3   5        0.05        6.81      0.27 o
   2   3   5      220.45      213.16      1.88 o
   3   3   5       61.64       53.54      0.75 o
   4   3   5       56.71       58.75      0.92 o
   5   3   5       84.27       76.11      1.36 o
   6   3   5       14.52        9.41      0.63 o
   7   3   5       14.75       16.07      0.84 o
   8   3   5       49.78       53.90      1.43 o
  -6   4   5        1.38        1.29      0.67 o
  -5   4   5       63.46       66.19      1.77 o
  -4   4   5       23.27       15.30      0.78 o
  -3   4   5       96.84       98.27      1.29 o
  -2   4   5       77.84       71.34      0.91 o
  -1   4   5      174.77      185.53      1.86 o
   0   4   5      103.40       97.67      1.00 o
   1   4   5        4.79        3.77      0.26 o
   2   4   5      411.73      502.00      4.64 o
   3   4   5      542.00      516.56      4.54 o
   4   4   5       97.32       96.94      1.46 o
   5   4   5        0.21       -0.27      0.27 o
   6   4   5       40.50       38.88      0.96 o
   7   4   5       12.21       13.30      0.75 o
   8   4   5        0.11       -0.57      0.57 o
  -6   5   5        3.43        3.29      0.72 o
  -5   5   5       29.29       30.73      1.23 o
  -4   5   5      108.20      111.10      2.00 o
  -3   5   5        2.11        2.79      0.33 o
  -2   5   5      314.68      319.93      3.34 o
  -1   5   5      616.87      550.42      5.85 o
   0   5   5      113.06      119.69      1.25 o
   1   5   5       13.95        7.36      0.26 o
   2   5   5      621.02      671.76      5.78 o
   3   5   5       12.65        6.96      0.29 o
   4   5   5      123.04      127.56      1.45 o
   5   5   5       24.75       23.86      0.61 o
   6   5   5        0.82        0.59      0.38 o
   7   5   5       28.12       29.35      1.02 o
   8   5   5        9.25        5.65      0.73 o
  -5   6   5       14.64       18.43      1.02 o
  -4   6   5        0.16       -0.43      0.43 o
  -3   6   5       38.49       42.34      0.90 o
  -2   6   5      151.97      129.96      1.64 o
  -1   6   5       41.30       41.95      0.70 o
   0   6   5       27.97       26.24      0.77 o
   1   6   5        8.49        7.74      0.35 o
   2   6   5      509.03      518.05      4.79 o
   3   6   5        0.11       -0.12      0.19 o
   4   6   5       28.74       29.98      0.62 o
   5   6   5      115.42      117.29      1.37 o
   6   6   5       52.93       53.73      1.01 o
   7   6   5        0.27       -0.44      0.44 o
   8   6   5        3.51        2.70      0.71 o
  -5   7   5        1.44        0.43      0.56 o
  -4   7   5        4.73        5.17      0.52 o
  -3   7   5       74.78       81.04      1.31 o
  -2   7   5      105.52      118.12      3.00 o
  -1   7   5        0.25        2.25      0.52 o
   0   7   5      180.47      192.00      2.21 o
   1   7   5      332.61      310.05      3.17 o
   2   7   5       76.23       67.43      0.83 o
   3   7   5        0.00        0.55      0.18 o
   4   7   5      105.97      103.97      1.19 o
   5   7   5        9.91       10.99      0.50 o
   6   7   5       45.65       44.47      1.02 o
   7   7   5        5.20        4.70      0.54 o
   8   7   5        2.30        0.38      0.91 o
  -4   8   5        7.62        7.67      0.73 o
  -3   8   5       11.05       13.83      0.84 o
  -2   8   5        5.39        5.65      0.55 o
  -1   8   5       18.12       21.43      0.80 o
   0   8   5      344.06      316.33      4.28 o
   1   8   5        9.50       11.18      0.46 o
   2   8   5       10.44        9.44      0.44 o
   3   8   5        4.55        3.35      0.46 o
   4   8   5      442.19      454.35      5.83 o
   5   8   5        0.44        0.48      0.34 o
   6   8   5        1.59        0.18      0.55 o
   7   8   5       22.95       21.24      0.95 o
   8   8   5        7.24        7.47      0.87 o
  -3   9   5        7.70        9.76      0.71 o
  -2   9   5        3.03        2.75      0.45 o
  -1   9   5       74.95       79.42      1.63 o
   0   9   5       32.75       36.22      1.02 o
   1   9   5        2.36        4.93      0.37 o
   2   9   5       21.11       25.37      0.69 o
   3   9   5      103.16       99.92      1.56 o
   4   9   5        1.19        0.07      0.32 o
   5   9   5        0.00       -0.04      0.35 o
   6   9   5        1.09        0.82      0.54 o
   7   9   5        7.23        9.63      0.72 o
  -2  10   5       16.59       19.28      0.88 o
  -1  10   5        2.14        3.99      0.43 o
   0  10   5       13.56       15.62      0.72 o
   1  10   5       11.10        9.83      0.48 o
   2  10   5      249.77      252.62      2.95 o
   3  10   5        8.87        8.88      0.66 o
   4  10   5        4.07        3.33      0.50 o
   5  10   5        4.87        2.52      0.39 o
   6  10   5      111.12      120.76      2.21 o
   7  10   5        0.25        0.32      0.63 o
  -1  11   5        9.95       14.49      0.74 o
   0  11   5        0.14       -0.30      0.30 o
   1  11   5       38.63       47.34      1.30 o
   2  11   5        0.15       -0.32      0.32 o
   3  11   5        2.38        3.78      0.47 o
   4  11   5        0.16       -0.45      0.45 o
   5  11   5       44.94       47.34      1.29 o
   6  11   5        5.14        6.71      0.62 o
   0  12   5       16.89       19.88      0.76 o
   1  12   5        0.01       -0.31      0.31 o
   2  12   5       11.01       14.15      0.60 o
   3  12   5        3.85        2.78      0.45 o
   4  12   5       69.25       73.30      1.54 o
   5  12   5        4.09        2.50      0.57 o
  -4 -10   6        2.66        2.84      0.69 o
  -3 -10   6        6.39        7.81      0.65 o
  -2 -10   6        0.01       -0.18      0.41 o
  -1 -10   6        0.42        0.13      0.41 o
   0 -10   6        3.66        4.32      0.53 o
  -5  -9   6       10.62       11.29      0.79 o
  -4  -9   6       46.51       49.81      1.29 o
  -3  -9   6       25.03       26.72      0.96 o
  -2  -9   6       71.63       74.74      1.55 o
  -1  -9   6       16.13       15.66      0.77 o
   0  -9   6       24.34       26.87      0.92 o
   1  -9   6        4.12        3.45      0.48 o
   2  -9   6        0.17       -0.47      0.47 o
  -6  -8   6       17.34       17.76      0.98 o
  -5  -8   6       24.45       22.71      1.04 o
  -4  -8   6        1.68        1.17      0.51 o
  -3  -8   6        2.99        4.09      0.51 o
  -2  -8   6        1.35        2.30      0.32 o
  -1  -8   6        0.05        0.32      0.37 o
   0  -8   6        0.08       -0.34      0.34 o
   1  -8   6        0.37        0.84      0.38 o
   2  -8   6        9.99       12.72      0.77 o
   3  -8   6        3.18        3.73      0.65 o
  -6  -7   6       17.38       16.32      1.15 o
  -5  -7   6       26.22       26.25      1.04 o
  -4  -7   6        4.20        3.63      0.54 o
  -3  -7   6        9.56        8.35      0.52 o
  -2  -7   6      150.74      152.58      1.97 o
  -1  -7   6       80.05       72.81      1.11 o
   0  -7   6       92.80       90.30      1.27 o
   1  -7   6        9.02        9.40      0.41 o
   2  -7   6       27.86       30.08      0.70 o
   3  -7   6        2.56        1.72      0.35 o
   4  -7   6        0.02       -0.24      0.69 o
  -7  -6   6       14.95       13.39      1.10 o
  -6  -6   6       52.51       51.99      1.70 o
  -5  -6   6       25.56       23.44      0.89 o
  -4  -6   6       93.33       89.69      1.60 o
  -3  -6   6       38.14       34.90      0.81 o
  -2  -6   6        2.52        2.91      0.28 o
  -1  -6   6        3.53        3.26      0.31 o
   0  -6   6       28.87       28.46      0.64 o
   1  -6   6        4.81        3.02      0.31 o
   2  -6   6        3.11        3.38      0.35 o
   3  -6   6        1.25        1.13      0.43 o
   4  -6   6        8.13        9.04      0.71 o
   5  -6   6        1.28       -0.22      0.58 o
  -7  -5   6       10.37       13.95      0.95 o
  -6  -5   6        0.29       -0.53      0.53 o
  -5  -5   6        0.12       -0.33      0.37 o
  -4  -5   6        5.90        3.83      0.42 o
  -3  -5   6      143.61      139.19      1.72 o
  -2  -5   6       78.12       81.45      1.06 o
  -1  -5   6        1.03        0.87      0.20 o
   0  -5   6      109.54      124.45      1.40 o
   1  -5   6       57.71       42.89      0.73 o
   2  -5   6       55.87       49.40      0.96 o
   3  -5   6        0.57        0.93      0.38 o
   4  -5   6        5.53        5.48      0.71 o
   5  -5   6        3.05        2.64      0.61 o
  -7  -4   6        0.92        0.37      0.57 o
  -6  -4   6       16.77       16.38      0.84 o
  -5  -4   6       19.35       16.47      0.72 o
  -4  -4   6      223.38      223.72      2.77 o
  -3  -4   6       21.24       20.22      0.58 o
  -2  -4   6      128.54      121.00      1.40 o
  -1  -4   6       72.33       67.34      0.90 o
   0  -4   6      119.66      115.06      1.30 o
   1  -4   6       53.52       56.26      0.84 o
   2  -4   6       19.73       18.03      0.52 o
   3  -4   6        1.30       -0.25      0.25 o
   4  -4   6        9.87        9.48      0.69 o
   5  -4   6        2.08        1.35      0.58 o
   6  -4   6        1.94        2.14      0.68 o
  -7  -3   6        3.86        2.50      0.72 o
  -6  -3   6       51.81       49.66      1.46 o
  -5  -3   6       49.26       53.70      1.24 o
  -4  -3   6        7.07        6.20      0.43 o
  -3  -3   6       25.45       25.54      0.57 o
  -2  -3   6       49.84       56.96      0.82 o
  -1  -3   6      299.46      290.50      2.68 o
   0  -3   6      148.71      163.28      1.71 o
   1  -3   6        3.43        3.90      0.38 o
   2  -3   6        5.41        3.18      0.37 o
   3  -3   6       33.00       19.82      0.62 o
   4  -3   6       29.88       23.00      0.71 o
   5  -3   6        0.05       -0.52      0.52 o
   6  -3   6        0.18       -0.36      0.58 o
  -7  -2   6        0.90        1.11      0.71 o
  -6  -2   6       30.82       33.86      1.25 o
  -5  -2   6       41.84       38.89      1.25 o
  -4  -2   6       54.98       61.06      1.23 o
  -3  -2   6       13.72       14.94      0.50 o
  -2  -2   6      534.05      543.21      5.06 o
  -1  -2   6        0.02        0.69      0.20 o
   0  -2   6        3.84        4.61      0.24 o
   1  -2   6      126.05      136.99      1.59 o
   2  -2   6      261.19      269.21      2.86 o
   3  -2   6       35.10       39.85      0.74 o
   4  -2   6        2.04        0.40      0.31 o
   5  -2   6        0.18       -0.50      0.50 o
   6  -2   6        2.46        1.41      0.66 o
   7  -2   6        1.85        0.31      0.70 o
  -7  -1   6       56.91       59.53      1.99 o
  -6  -1   6       13.93       13.69      0.93 o
  -5  -1   6       22.22       22.15      1.00 o
  -4  -1   6      124.17      119.86      1.89 o
  -3  -1   6       32.82       28.11      0.77 o
  -2  -1   6      121.67      127.01      1.63 o
  -1  -1   6      161.73      176.15      1.71 o
   0  -1   6      289.08      294.14      2.83 o
   1  -1   6      456.34      452.92      4.54 o
   2  -1   6        7.07        8.25      0.34 o
   3  -1   6       19.88       23.16      0.54 o
   4  -1   6       83.57       75.03      1.07 o
   5  -1   6       65.12       56.94      1.10 o
   6  -1   6       20.88       17.75      0.80 o
   7  -1   6        0.26       -0.64      0.64 o
  -7   0   6        3.70        4.02      0.90 o
  -6   0   6       53.57       52.79      1.54 o
  -5   0   6        2.02        2.13      0.54 o
  -4   0   6      309.18      308.42      3.98 o
  -3   0   6      289.01      282.06      3.59 o
  -2   0   6      162.15      181.00      4.02 o
  -1   0   6        6.13       15.06      0.39 o
   0   0   6      519.71      512.50      6.00 o
   1   0   6       16.46       12.57      0.38 o
   2   0   6       97.99       97.88      1.15 o
   3   0   6       13.66       12.67      0.46 o
   4   0   6       70.03       68.91      1.07 o
   5   0   6        2.52        1.09      0.38 o
   6   0   6       17.44       16.67      0.79 o
   7   0   6        3.47        3.40      0.63 o
  -7   1   6        0.05       -0.07      0.97 o
  -6   1   6        1.77        0.71      0.60 o
  -5   1   6       89.84       87.73      1.85 o
  -4   1   6        0.62        0.81      0.39 o
  -3   1   6       49.02       52.29      0.97 o
  -2   1   6       86.64       83.64      1.21 o
  -1   1   6        0.55        1.59      0.20 o
   0   1   6      626.99      706.17      7.41 o
   1   1   6      266.77      264.38      2.99 o
   2   1   6      159.43      165.66      1.87 o
   3   1   6      411.27      396.63      4.43 o
   4   1   6       28.95       29.94      0.74 o
   5   1   6        2.50        1.91      0.40 o
   6   1   6       28.68       25.16      0.93 o
   7   1   6       51.76       53.81      1.33 o
   8   1   6        6.88        5.11      0.71 o
  -6   2   6      129.85      134.89      3.72 o
  -5   2   6       15.95       14.30      0.73 o
  -4   2   6      249.49      255.15      3.40 o
  -3   2   6       14.35       11.46      0.47 o
  -2   2   6      831.73      854.37      8.30 o
  -1   2   6      531.62      499.79      4.96 o
   0   2   6      214.87      265.68      2.59 o
   1   2   6        0.34        5.67      0.30 o
   2   2   6      106.44       99.38      1.15 o
   3   2   6       49.84       46.21      0.83 o
   4   2   6       76.79       80.56      1.25 o
   5   2   6       12.43       13.71      0.57 o
   6   2   6        6.12        5.70      0.58 o
   7   2   6        3.05        3.43      0.59 o
   8   2   6        6.46        5.03      0.72 o
  -6   3   6        0.37        0.49      0.83 o
  -5   3   6        0.49        0.64      0.67 o
  -4   3   6        7.30        7.67      0.53 o
  -3   3   6      106.11      113.69      1.36 o
  -2   3   6      286.43      283.69      2.80 o
  -1   3   6       98.02       89.71      1.15 o
   0   3   6       21.12       25.59      0.47 o
   1   3   6       14.06       11.10      0.29 o
   2   3   6      964.48     1047.45      8.91 o
   3   3   6      136.26      113.77      1.24 o
   4   3   6       16.95       21.21      0.57 o
   5   3   6      106.12      102.34      1.55 o
   6   3   6       17.97       19.11      0.88 o
   7   3   6        1.62       -0.30      0.54 o
   8   3   6        3.16        3.35      0.68 o
  -6   4   6       37.48       41.03      2.49 o
  -5   4   6        0.28       -0.53      0.66 o
  -4   4   6      257.29      247.46      5.27 o
  -3   4   6        6.60        5.08      0.32 o
  -2   4   6      361.86      385.86      5.79 o
  -1   4   6       23.74       19.96      0.51 o
   0   4   6      446.53      472.24      4.71 o
   1   4   6      418.88      383.51      3.60 o
   2   4   6       65.55       68.03      0.81 o
   3   4   6        0.00        2.41      0.22 o
   4   4   6        3.90        2.85      0.29 o
   5   4   6       74.06       70.20      1.22 o
   6   4   6       15.65       16.52      0.79 o
   7   4   6        4.20        4.58      0.63 o
   8   4   6        2.24        1.80      0.67 o
  -5   5   6        9.68       12.55      0.89 o
  -4   5   6       32.41       34.39      1.21 o
  -3   5   6        0.01       -0.37      0.37 o
  -2   5   6        7.92        9.40      0.38 o
  -1   5   6      136.69      148.76      1.78 o
   0   5   6      811.53      815.04      7.40 o
   1   5   6      171.76      173.67      1.67 o
   2   5   6       16.03       17.45      0.41 o
   3   5   6       32.30       26.76      0.53 o
   4   5   6      410.55      426.35      3.87 o
   5   5   6       29.40       20.90      0.69 o
   6   5   6        0.01        0.06      0.39 o
   7   5   6        4.06        4.67      0.74 o
   8   5   6        4.09        2.72      0.70 o
  -5   6   6        2.45        1.69      0.62 o
  -4   6   6       53.88       56.82      1.55 o
  -3   6   6        0.04       -0.21      0.33 o
  -2   6   6      254.80      238.20      3.04 o
  -1   6   6        0.75        0.77      0.21 o
   0   6   6       95.32      101.44      1.22 o
   1   6   6       16.43       15.53      0.40 o
   2   6   6       34.61       47.41      0.63 o
   3   6   6      306.51      307.74      2.84 o
   4   6   6        0.23       -0.17      0.17 o
   5   6   6        0.69        1.02      0.30 o
   6   6   6        0.98       -0.39      0.44 o
   7   6   6       31.70       34.42      1.12 o
   8   6   6        3.80        1.72      0.94 o
  -4   7   6        3.61        3.00      0.58 o
  -3   7   6        8.61       11.83      0.57 o
  -2   7   6      124.10      126.59      1.78 o
  -1   7   6        5.79        9.85      0.44 o
   0   7   6        9.44       10.38      0.36 o
   1   7   6      103.08      109.50      1.14 o
   2   7   6      443.19      446.29      3.96 o
   3   7   6      118.09      118.00      1.51 o
   4   7   6       15.81       14.71      0.47 o
   5   7   6        2.26        1.76      0.33 o
   6   7   6       82.64       87.97      1.48 o
   7   7   6        0.50        0.12      0.51 o
   8   7   6        1.35       -0.68      0.68 o
  -4   8   6        0.52       -0.18      0.43 o
  -3   8   6        3.59        3.53      0.58 o
  -2   8   6       21.88       23.11      0.90 o
  -1   8   6        1.93        2.07      0.43 o
   0   8   6      152.79      139.20      2.13 o
   1   8   6       12.63       13.40      0.53 o
   2   8   6        3.20        2.24      0.30 o
   3   8   6        0.49        0.34      0.25 o
   4   8   6        0.03       -0.32      0.32 o
   5   8   6      183.73      190.01      2.96 o
   6   8   6        5.38        5.34      0.57 o
   7   8   6        1.45       -0.24      0.53 o
   8   8   6        3.03        0.94      0.71 o
  -3   9   6        4.48        6.67      0.67 o
  -2   9   6        8.61        7.56      0.62 o
  -1   9   6        3.46        3.12      0.45 o
   0   9   6      108.34      108.81      1.76 o
   1   9   6        5.06        8.51      0.45 o
   2   9   6       25.54       28.26      0.89 o
   3   9   6       29.27       30.91      0.81 o
   4   9   6       59.39       55.81      0.92 o
   5   9   6       21.15       18.24      0.72 o
   6   9   6        5.66        7.05      0.63 o
   7   9   6        0.49        0.07      0.55 o
  -2  10   6        0.08       -0.41      0.41 o
  -1  10   6        5.33        6.20      0.55 o
   0  10   6        1.06        0.65      0.37 o
   1  10   6       19.99       24.00      0.72 o
   2  10   6       56.14       49.03      1.16 o
   3  10   6       23.37       29.16      0.83 o
   4  10   6       11.20        9.47      0.58 o
   5  10   6        3.90        2.11      0.37 o
   6  10   6        0.10       -0.50      0.50 o
   7  10   6       53.34       58.05      1.41 o
  -1  11   6        2.27        3.90      0.56 o
   0  11   6        8.46        9.30      0.56 o
   1  11   6        0.54       -0.33      0.33 o
   2  11   6       42.78       47.52      1.01 o
   3  11   6        2.34        1.26      0.66 o
   4  11   6       36.49       39.23      1.03 o
   5  11   6        3.71        3.50      0.54 o
   6  11   6        1.54        0.84      0.50 o
   1  12   6        4.34        4.71      0.45 o
   2  12   6        0.27        0.55      0.47 o
   3  12   6       23.57       31.05      0.82 o
   4  12   6        9.07        7.10      0.59 o
   5  12   6        5.33        8.86      0.67 o
  -4  -9   7       27.60       31.21      1.10 o
  -3  -9   7        0.82        0.47      0.48 o
  -2  -9   7       33.04       34.60      1.11 o
  -1  -9   7        0.81        0.85      0.49 o
   0  -9   7        0.03       -0.43      0.43 o
   1  -9   7        0.82        2.14      0.50 o
  -5  -8   7        3.06        2.73      0.66 o
  -4  -8   7       43.50       46.17      1.31 o
  -3  -8   7       20.26       23.44      1.16 o
  -2  -8   7       37.63       38.93      0.95 o
  -1  -8   7       10.69        8.76      0.45 o
   0  -8   7        0.06        0.72      0.33 o
   1  -8   7       38.81       43.06      1.17 o
   2  -8   7        2.36        2.95      0.59 o
  -6  -7   7        1.97       -0.20      0.74 o
  -5  -7   7        8.27        7.79      0.77 o
  -4  -7   7       56.91       57.43      1.45 o
  -3  -7   7       23.75       23.46      0.94 o
  -2  -7   7       80.26       80.94      1.42 o
  -1  -7   7        7.78        7.58      0.43 o
   0  -7   7      130.84      126.90      1.71 o
   1  -7   7        0.77        1.13      0.31 o
   2  -7   7        1.01        0.51      0.39 o
   3  -7   7        2.02        1.72      0.52 o
  -6  -6   7        0.15       -0.55      0.70 o
  -5  -6   7        3.43        3.24      0.62 o
  -4  -6   7       46.89       43.58      1.48 o
  -3  -6   7        4.43        3.11      0.70 o
  -2  -6   7       15.38       14.70      0.68 o
  -1  -6   7       96.11       97.56      1.43 o
   0  -6   7       75.31       75.64      1.25 o
   1  -6   7       16.84       14.05      0.60 o
   2  -6   7        9.95        4.42      0.45 o
   3  -6   7       75.96       85.73      1.93 o
   4  -6   7        0.03       -0.51      0.51 o
  -6  -5   7       49.06       47.28      1.44 o
  -5  -5   7        0.72       -0.48      0.50 o
  -4  -5   7        6.21        4.34      0.47 o
  -3  -5   7       16.79       16.63      0.68 o
  -2  -5   7      271.04      261.00      2.87 o
  -1  -5   7      127.97      118.36      1.46 o
   0  -5   7      100.91       96.49      1.20 o
   1  -5   7        9.27        6.10      0.39 o
   2  -5   7      170.03      160.18      2.51 o
   3  -5   7        1.03        1.12      0.48 o
   4  -5   7        2.51        1.57      0.56 o
   5  -5   7        9.92       11.69      0.88 o
  -7  -4   7       18.10       22.71      1.35 o
  -6  -4   7        0.31       -0.46      0.51 o
  -5  -4   7       29.43       30.09      1.00 o
  -4  -4   7        7.39        6.44      0.49 o
  -3  -4   7       65.00       61.31      1.11 o
  -2  -4   7       30.69       29.69      0.65 o
  -1  -4   7       16.13       15.16      0.49 o
   0  -4   7        0.70        0.57      0.23 o
   1  -4   7      401.54      369.93      4.46 o
   2  -4   7       57.87       56.44      1.04 o
   3  -4   7       17.19       16.35      0.73 o
   4  -4   7       23.67       17.37      0.94 o
   5  -4   7       65.52       70.92      1.88 o
  -7  -3   7        0.83       -0.01      0.81 o
  -6  -3   7       35.27       32.61      1.10 o
  -5  -3   7        0.37       -0.07      0.46 o
  -4  -3   7      132.06      125.99      1.83 o
  -3  -3   7        0.02       -0.29      0.29 o
  -2  -3   7      103.94      104.44      1.29 o
  -1  -3   7        0.22       -0.20      0.20 o
   0  -3   7      403.66      393.36      4.05 o
   1  -3   7      208.86      196.28      2.21 o
   2  -3   7       93.97       95.19      1.29 o
   3  -3   7        0.65        0.27      0.29 o
   4  -3   7       89.94       90.59      1.74 o
   5  -3   7        5.95        4.81      0.69 o
   6  -3   7        3.26        0.99      0.81 o
  -7  -2   7        5.82        5.79      0.86 o
  -6  -2   7        3.66        3.93      0.70 o
  -5  -2   7       86.55       88.42      1.91 o
  -4  -2   7       19.61       19.67      0.79 o
  -3  -2   7       83.67       91.40      1.39 o
  -2  -2   7       23.55       25.46      0.59 o
  -1  -2   7      260.13      244.53      2.64 o
   0  -2   7        5.43        4.06      0.26 o
   1  -2   7      149.14      141.13      1.69 o
   2  -2   7        0.13        0.60      0.25 o
   3  -2   7      645.55      600.70      7.80 o
   4  -2   7       42.11       38.73      0.98 o
   5  -2   7       16.66       12.43      0.74 o
   6  -2   7       12.93       12.45      1.21 o
  -7  -1   7        7.44        5.78      0.87 o
  -6  -1   7       43.17       44.77      1.47 o
  -5  -1   7        6.12        4.95      0.67 o
  -4  -1   7      108.84      104.52      2.01 o
  -3  -1   7        0.09        0.42      0.17 o
  -2  -1   7      181.12      168.65      2.10 o
  -1  -1   7       47.42       52.46      0.75 o
   0  -1   7      241.67      245.68      2.85 o
   1  -1   7       29.28       32.68      0.64 o
   2  -1   7      304.16      286.15      3.05 o
   3  -1   7       12.46       13.45      0.53 o
   4  -1   7       69.97       74.92      1.27 o
   5  -1   7       22.75       21.99      0.77 o
   6  -1   7       33.07       34.12      1.05 o
   7  -1   7       10.74       11.02      1.05 o
  -7   0   7        9.45       10.22      1.11 o
  -6   0   7        0.86        0.38      0.62 o
  -5   0   7       34.49       34.01      1.20 o
  -4   0   7        4.87        5.17      0.57 o
  -3   0   7      311.55      309.78      3.96 o
  -2   0   7      125.38      153.06      1.78 o
  -1   0   7      156.60      170.44      2.33 o
   0   0   7       32.80       41.33      0.86 o
   1   0   7      185.48      172.37      2.13 o
   2   0   7       16.47       17.13      0.48 o
   3   0   7      337.16      321.36      3.43 o
   4   0   7        5.72        5.35      0.43 o
   5   0   7      273.27      274.97      3.39 o
   6   0   7       33.81       34.67      1.05 o
   7   0   7       10.47        8.58      0.70 o
  -6   1   7        2.86        2.73      0.73 o
  -5   1   7       29.23       26.77      1.12 o
  -4   1   7       64.74       64.17      1.32 o
  -3   1   7       10.37       11.65      0.62 o
  -2   1   7      129.57      123.90      1.67 o
  -1   1   7        0.18        0.43      0.19 o
   0   1   7      140.59      102.45      1.40 o
   1   1   7      418.79      419.55     10.12 o
   2   1   7      252.03      251.57      2.88 o
   3   1   7       16.49       17.42      0.59 o
   4   1   7      228.76      220.71      2.75 o
   5   1   7       82.05       78.91      1.49 o
   6   1   7       25.01       31.11      1.02 o
   7   1   7       17.65       20.79      0.97 o
  -6   2   7       93.86       89.24      2.93 o
  -5   2   7       15.96       16.00      0.88 o
  -4   2   7       28.32       25.55      0.90 o
  -3   2   7      202.55      199.85      2.74 o
  -2   2   7       28.23       31.41      0.66 o
  -1   2   7      600.02      646.17      6.37 o
   0   2   7      203.62      256.60      2.56 o
   1   2   7      186.50      190.56      1.99 o
   2   2   7       22.83       30.06      0.85 o
   3   2   7        2.15        1.72      0.30 o
   4   2   7        5.47        6.12      0.43 o
   5   2   7      160.74      154.04      2.33 o
   6   2   7        1.85        1.66      0.53 o
   7   2   7       20.56       23.55      1.02 o
   8   2   7       10.35       11.49      0.84 o
  -6   3   7        9.91       13.16      1.28 o
  -5   3   7        0.56        1.81      0.72 o
  -4   3   7       92.94      100.08      2.05 o
  -3   3   7       42.08       39.96      1.20 o
  -2   3   7       27.30       24.21      0.63 o
  -1   3   7       16.95       15.16      0.48 o
   0   3   7       27.95       23.07      0.54 o
   1   3   7        0.25        0.47      0.19 o
   2   3   7       56.81       44.89      0.64 o
   3   3   7      578.71      585.88      5.50 o
   4   3   7      235.67      230.36      2.82 o
   5   3   7        6.88        5.65      0.66 o
   6   3   7      129.67      132.82      2.19 o
   7   3   7       91.38       95.70      1.86 o
   8   3   7        2.49        3.77      0.70 o
  -5   4   7       21.72       23.36      1.49 o
  -4   4   7      185.44      177.74      4.44 o
  -3   4   7        8.14        9.40      0.53 o
  -2   4   7       11.07        9.31      0.43 o
  -1   4   7      485.40      480.10      5.21 o
   0   4   7       71.23       69.97      0.97 o
   1   4   7      354.54      344.64      3.14 o
   2   4   7      136.27      157.04      1.58 o
   3   4   7       68.62       68.01      0.95 o
   4   4   7        6.96        9.98      0.45 o
   5   4   7       33.68       34.22      0.91 o
   6   4   7        7.17        7.92      0.92 o
   7   4   7       17.42       20.96      1.00 o
   8   4   7        0.01        0.22      0.65 o
  -5   5   7        0.01       -0.54      0.56 o
  -4   5   7       21.95       29.64      1.20 o
  -3   5   7       18.27       13.34      0.77 o
  -2   5   7      451.74      444.24      4.95 o
  -1   5   7        3.48        2.86      0.26 o
   0   5   7        4.07        3.71      0.28 o
   1   5   7      207.44      194.81      1.99 o
   2   5   7        2.08        1.10      0.19 o
   3   5   7        6.52        6.86      0.30 o
   4   5   7        6.60        4.99      0.32 o
   5   5   7      250.47      249.66      2.83 o
   6   5   7      147.03      137.59      2.22 o
   7   5   7       25.37       23.97      1.05 o
   8   5   7       34.03       39.75      1.33 o
  -5   6   7        2.25        0.98      0.63 o
  -4   6   7        9.83       10.82      0.80 o
  -3   6   7       65.43       69.37      2.43 o
  -2   6   7      137.82      122.53      1.92 o
  -1   6   7        0.06        0.76      0.31 o
   0   6   7       18.40       18.47      0.45 o
   1   6   7      268.85      275.69      2.61 o
   2   6   7       64.36       60.96      0.81 o
   3   6   7       51.74       48.10      0.68 o
   4   6   7       94.83       98.41      1.63 o
   5   6   7        2.62        2.54      0.38 o
   6   6   7        0.47        1.11      0.40 o
   7   6   7       29.99       33.19      1.14 o
   8   6   7       17.72       23.80      1.28 o
  -4   7   7        1.04        1.45      0.57 o
  -3   7   7       16.79       14.30      0.74 o
  -2   7   7       20.08       22.50      0.69 o
  -1   7   7       72.74       57.69      1.07 o
   0   7   7      502.47      486.12      5.28 o
   1   7   7       29.03       30.30      0.57 o
   2   7   7        3.25        2.39      0.25 o
   3   7   7      208.60      215.44      2.73 o
   4   7   7        0.01        0.23      0.27 o
   5   7   7       11.50       11.25      0.67 o
   6   7   7        0.35       -0.40      0.40 o
   7   7   7       53.66       62.33      1.97 o
  -3   8   7        3.50        3.71      0.50 o
  -2   8   7       13.08       15.65      0.57 o
  -1   8   7       36.43       37.97      0.89 o
   0   8   7       31.26       25.54      0.67 o
   1   8   7        3.24        4.56      0.32 o
   2   8   7       60.61       68.87      1.00 o
   3   8   7       26.73       28.22      0.79 o
   4   8   7       33.45       33.80      0.77 o
   5   8   7        1.31        0.02      0.45 o
   6   8   7       40.82       39.99      1.28 o
   7   8   7        0.69       -0.15      0.60 o
  -3   9   7        0.65        1.64      0.58 o
  -2   9   7        0.01       -0.41      0.45 o
  -1   9   7       57.18       53.52      1.39 o
   0   9   7        1.63        0.38      0.35 o
   1   9   7       65.38       60.30      1.14 o
   2   9   7      179.06      185.28      2.55 o
   3   9   7       46.21       48.41      0.94 o
   4   9   7        4.99        4.55      0.40 o
   5   9   7       59.99       67.96      1.38 o
   6   9   7        1.56        2.57      0.56 o
   7   9   7        4.97        5.89      0.66 o
  -2  10   7        9.00       10.47      1.16 o
  -1  10   7        0.72       -0.18      0.44 o
   0  10   7        9.45       11.64      0.76 o
   1  10   7        0.73       -0.25      0.53 o
   2  10   7        5.62        6.16      0.47 o
   3  10   7        1.20        1.38      0.39 o
   4  10   7       41.19       45.96      0.94 o
   5  10   7        0.36       -0.31      0.42 o
   6  10   7       14.35       14.98      0.79 o
   0  11   7        0.02       -0.40      0.40 o
   1  11   7       40.97       41.26      1.19 o
   2  11   7        2.36        1.67      0.40 o
   3  11   7       24.08       24.09      0.82 o
   4  11   7       38.26       42.41      1.10 o
   5  11   7        9.00       10.59      0.79 o
   2  12   7        2.71        3.43      0.50 o
   3  12   7        2.03        1.63      0.46 o
   4  12   7        4.77        7.36      0.54 o
  -2  -9   8        4.79        6.75      0.61 o
  -1  -9   8       29.44       29.38      1.27 o
  -4  -8   8        7.35        7.43      0.74 o
  -3  -8   8       32.85       36.02      1.15 o
  -2  -8   8        9.35        8.26      0.64 o
  -1  -8   8       71.91       66.61      1.46 o
   0  -8   8        6.02        7.51      0.64 o
   1  -8   8        9.40       11.76      0.66 o
  -5  -7   8       15.97       16.03      1.13 o
  -4  -7   8       38.42       42.69      1.35 o
  -3  -7   8       72.79       82.13      1.75 o
  -2  -7   8        9.71       12.63      0.71 o
  -1  -7   8       14.02       12.49      0.69 o
   0  -7   8       10.74       10.61      0.57 o
   1  -7   8       65.81       59.95      1.37 o
   2  -7   8       23.16       27.06      1.07 o
  -5  -6   8       17.88       15.07      1.08 o
  -4  -6   8        4.63        3.06      0.76 o
  -3  -6   8       79.29       79.26      1.70 o
  -2  -6   8       10.57        9.90      0.67 o
  -1  -6   8       20.06       20.42      0.84 o
   0  -6   8        7.29        7.35      0.77 o
   1  -6   8       83.36       73.96      1.36 o
   2  -6   8        9.94       11.89      0.77 o
   3  -6   8        7.37        9.73      0.78 o
  -6  -5   8        2.23        0.39      0.75 o
  -5  -5   8      139.67      149.34      2.71 o
  -4  -5   8        5.01        3.16      0.54 o
  -3  -5   8      181.20      187.99      3.10 o
  -2  -5   8      152.20      150.99      2.24 o
  -1  -5   8      334.90      332.12      4.44 o
   0  -5   8       16.60       18.28      1.31 o
   1  -5   8        3.61        2.04      0.41 o
   2  -5   8       15.74       12.75      0.93 o
   3  -5   8       66.61       53.48      1.90 o
   4  -5   8       16.92       18.24      1.02 o
  -6  -4   8       29.53       33.83      1.18 o
  -5  -4   8       18.87       18.84      0.91 o
  -4  -4   8        6.90        6.16      0.60 o
  -3  -4   8       89.35       90.23      1.48 o
  -2  -4   8       15.49       15.33      0.66 o
  -1  -4   8        1.96        3.60      0.45 o
   0  -4   8        3.29        3.97      0.37 o
   1  -4   8        0.15        1.03      0.29 o
   2  -4   8        8.63       12.80      0.66 o
   3  -4   8       29.66       26.72      1.09 o
   4  -4   8        3.76        5.14      0.68 o
   5  -4   8        5.76        8.47      0.83 o
  -6  -3   8        3.02        2.29      0.63 o
  -5  -3   8       63.02       63.47      1.43 o
  -4  -3   8        6.16        6.20      0.57 o
  -3  -3   8      368.43      353.93      4.11 o
  -2  -3   8       43.62       35.01      0.86 o
  -1  -3   8      799.96      829.53      9.46 o
   0  -3   8      325.96      321.11      3.83 o
   1  -3   8      431.40      409.44      4.59 o
   2  -3   8        4.06        6.33      0.44 o
   3  -3   8        0.79        0.38      0.34 o
   4  -3   8       10.85        7.45      0.71 o
   5  -3   8       37.30       34.13      1.34 o
  -6  -2   8       60.03       66.19      1.80 o
  -5  -2   8        0.45       -0.05      0.47 o
  -4  -2   8       46.47       45.84      1.12 o
  -3  -2   8        1.54        0.58      0.37 o
  -2  -2   8       28.81       27.21      0.74 o
  -1  -2   8      140.61      140.12      1.61 o
   0  -2   8        5.62        7.16      0.45 o
   1  -2   8      259.55      262.04      2.89 o
   2  -2   8        9.03        7.33      0.48 o
   3  -2   8       14.18       12.92      0.62 o
   4  -2   8       16.05       18.29      0.78 o
   5  -2   8        2.10        1.30      0.58 o
   6  -2   8        0.00        0.62      0.79 o
  -6  -1   8        0.06       -0.28      0.68 o
  -5  -1   8       39.98       45.87      1.44 o
  -4  -1   8       35.07       38.82      1.23 o
  -3  -1   8      209.83      203.07      2.81 o
  -2  -1   8       13.56       14.74      0.57 o
  -1  -1   8      421.00      384.83      4.29 o
   0  -1   8       93.83       85.53      1.32 o
   1  -1   8     1115.69     1179.88     12.31 o
   2  -1   8      271.94      261.27      3.34 o
   3  -1   8      156.96      152.76      2.27 o
   4  -1   8        3.18        2.24      0.45 o
   5  -1   8        1.79        0.11      0.46 o
   6  -1   8        3.73        1.56      0.59 o
  -6   0   8       19.19       21.84      1.17 o
  -5   0   8       10.75        8.71      0.81 o
  -4   0   8      151.81      152.44      2.67 o
  -3   0   8        0.12       -0.23      0.43 o
  -2   0   8       41.76       35.40      0.72 o
  -1   0   8      127.43      115.88      1.79 o
   0   0   8      163.83      156.85      2.22 o
   1   0   8       69.47       65.45      1.59 o
   2   0   8        4.80        2.48      0.42 o
   3   0   8      597.90      603.73      6.65 o
   4   0   8       46.36       44.51      1.10 o
   5   0   8       14.43       14.84      0.77 o
   6   0   8       13.06       13.67      0.76 o
   7   0   8        0.00       -0.56      0.56 o
  -6   1   8       70.91       76.10      1.97 o
  -5   1   8       15.66       15.77      0.96 o
  -4   1   8        8.85        8.39      1.41 o
  -3   1   8       47.97       52.44      1.15 o
  -2   1   8      153.31      147.13      2.15 o
  -1   1   8      328.48      313.92      3.95 o
   0   1   8        8.46        7.74      0.41 o
   1   1   8      270.91      232.96      2.58 o
   2   1   8        4.51        4.02      0.33 o
   3   1   8      551.73      564.37      6.24 o
   4   1   8      137.58      130.73      2.07 o
   5   1   8       17.96       21.13      0.90 o
   6   1   8       19.72       21.06      0.91 o
   7   1   8        0.57       -0.54      0.54 o
  -6   2   8        1.38        1.42      0.84 o
  -5   2   8       12.84       12.42      0.88 o
  -4   2   8       90.02       89.92      2.70 o
  -3   2   8        4.40        2.92      0.46 o
  -2   2   8      261.07      247.11      3.25 o
  -1   2   8        5.16        5.15      0.36 o
   0   2   8       12.48       10.65      0.45 o
   1   2   8      242.06      220.00      2.64 o
   2   2   8      329.63      314.07      3.62 o
   3   2   8       35.32       34.08      0.80 o
   4   2   8       13.74       12.07      0.65 o
   5   2   8      328.80      331.79      4.50 o
   6   2   8       31.06       31.93      1.08 o
   7   2   8        7.63        9.31      0.76 o
  -5   3   8        6.05        4.84      0.82 o
  -4   3   8      108.02      105.73      1.96 o
  -3   3   8       25.60       25.44      0.88 o
  -2   3   8       55.90       51.91      1.09 o
  -1   3   8        4.07        3.62      0.35 o
   0   3   8      340.75      322.52      4.15 o
   1   3   8      210.77      190.72      2.03 o
   2   3   8        2.97        4.71      0.34 o
   3   3   8      121.68      103.93      1.36 o
   4   3   8       36.43       41.38      0.95 o
   5   3   8      201.80      207.82      2.98 o
   6   3   8       74.51       74.06      1.58 o
   7   3   8        1.42        2.79      0.68 o
  -5   4   8        0.46       -0.69      0.76 o
  -4   4   8        3.16        4.30      0.68 o
  -3   4   8       93.99       84.50      1.55 o
  -2   4   8      201.07      197.35      2.49 o
  -1   4   8       44.77       35.37      0.84 o
   0   4   8      285.84      273.03      3.08 o
   1   4   8       25.49       26.26      0.55 o
   2   4   8        2.54        2.17      0.22 o
   3   4   8      151.53      143.64      1.54 o
   4   4   8      151.17      145.32      1.82 o
   5   4   8       35.18       36.48      1.05 o
   6   4   8        5.67        7.24      0.67 o
   7   4   8      101.47      112.26      2.09 o
  -5   5   8       24.69       27.17      3.10 o
  -4   5   8        0.56       -0.10      0.77 o
  -3   5   8        6.70        5.97      0.63 o
  -2   5   8      116.48      108.99      1.89 o
  -1   5   8        0.04        0.03      0.32 o
   0   5   8      164.37      151.12      1.94 o
   1   5   8        1.20        0.09      0.21 o
   2   5   8      384.65      384.21      3.50 o
   3   5   8       71.33       67.67      0.91 o
   4   5   8       40.86       43.88      0.85 o
   5   5   8       31.82       31.25      0.80 o
   6   5   8       39.02       44.83      1.23 o
   7   5   8       84.43       89.58      1.84 o
  -4   6   8        3.31        6.49      0.74 o
  -3   6   8        3.09        3.13      0.56 o
  -2   6   8       20.89       26.04      0.92 o
  -1   6   8      157.02      140.78      2.05 o
   0   6   8      259.05      257.78      2.62 o
   1   6   8       19.41       12.59      0.47 o
   2   6   8      100.70       97.71      1.08 o
   3   6   8       24.63       29.24      0.64 o
   4   6   8       12.42       12.56      0.53 o
   5   6   8       64.84       70.41      1.17 o
   6   6   8       12.86       11.92      0.71 o
   7   6   8       14.24       15.01      0.86 o
  -4   7   8        9.41       12.64      0.89 o
  -3   7   8       21.35       26.73      1.10 o
  -2   7   8        0.14        0.10      0.37 o
  -1   7   8        0.00       -0.30      0.30 o
   0   7   8       82.59       73.42      1.17 o
   1   7   8       18.19       15.24      0.86 o
   2   7   8      279.25      270.65      3.12 o
   3   7   8        0.01       -0.29      0.29 o
   4   7   8      184.51      188.36      2.40 o
   5   7   8       15.04       14.78      0.68 o
   6   7   8       35.32       39.02      1.12 o
   7   7   8        2.16        1.55      0.69 o
  -3   8   8       16.28       16.99      1.13 o
  -2   8   8       26.42       35.58      1.01 o
  -1   8   8        5.39        7.38      0.42 o
   0   8   8       23.25       29.52      0.69 o
   1   8   8       57.62       51.58      0.94 o
   2   8   8      176.14      170.60      1.99 o
   3   8   8        0.01        2.01      0.35 o
   4   8   8        1.72        0.50      0.37 o
   5   8   8       14.62       17.78      0.81 o
   6   8   8        5.32        5.50      0.63 o
   7   8   8       18.06       21.00      1.19 o
  -2   9   8        4.02        4.30      0.66 o
  -1   9   8        9.15       11.57      0.77 o
   0   9   8       11.35       14.60      0.83 o
   1   9   8        2.28        1.15      0.38 o
   2   9   8       21.05       18.05      0.57 o
   3   9   8        9.13        8.11      0.51 o
   4   9   8      203.86      217.39      2.55 o
   5   9   8        1.34        1.33      0.51 o
   6   9   8       37.93       43.46      1.37 o
  -1  10   8       11.42       12.80      0.83 o
   0  10   8       25.00       30.29      1.14 o
   1  10   8        7.90       10.74      0.62 o
   2  10   8        2.29        2.76      0.42 o
   3  10   8        5.54        4.81      0.50 o
   4  10   8       48.62       48.55      1.04 o
   5  10   8        1.04        2.58      0.54 o
   6  10   8        7.09        9.69      0.85 o
   0  11   8        0.02       -0.25      0.45 o
   1  11   8        2.51        1.55      0.61 o
   2  11   8       22.88       30.95      0.90 o
   3  11   8        0.01       -0.38      0.38 o
   4  11   8        0.07       -0.40      0.40 o
   5  11   8        0.46       -0.08      0.45 o
  -2  -8   9        1.25        1.25      0.54 o
  -1  -8   9        6.55        7.02      0.64 o
  -4  -7   9       34.02       34.59      1.47 o
  -3  -7   9       14.05       15.69      0.89 o
  -2  -7   9       16.06       16.74      0.89 o
  -1  -7   9        0.00       -0.45      0.45 o
   0  -7   9       26.03       24.06      1.09 o
   1  -7   9        0.55       -0.10      0.47 o
  -4  -6   9       18.42       16.60      1.11 o
  -3  -6   9      118.18      129.56      2.39 o
  -2  -6   9       11.09       12.54      0.83 o
  -1  -6   9       10.66        9.23      0.64 o
   0  -6   9        0.01       -0.47      0.47 o
   1  -6   9       18.36       19.78      1.01 o
   2  -6   9        1.75        1.66      0.59 o
   3  -6   9        1.75       -0.35      0.64 o
  -5  -5   9        2.89        1.86      0.76 o
  -4  -5   9       70.83       74.43      1.99 o
  -3  -5   9       34.83       38.67      1.71 o
  -2  -5   9      157.80      157.01      2.66 o
  -1  -5   9       11.43       11.13      0.69 o
   0  -5   9       64.87       63.24      1.63 o
   1  -5   9        5.51        2.42      0.47 o
   2  -5   9       68.34       63.09      1.69 o
   3  -5   9        0.18       -0.34      0.54 o
   4  -5   9       15.07       16.30      1.04 o
  -5  -4   9       27.08       32.23      1.22 o
  -4  -4   9       67.87       68.92      1.50 o
  -3  -4   9       36.94       35.30      0.96 o
  -2  -4   9       99.67       99.35      1.85 o
  -1  -4   9      243.18      249.08      2.85 o
   0  -4   9        3.18        4.58      0.53 o
   1  -4   9       18.32       20.00      0.85 o
   2  -4   9        4.92        4.22      0.58 o
   3  -4   9       26.73       31.29      1.25 o
   4  -4   9       17.61       17.83      1.31 o
  -5  -3   9        0.08        0.00      0.51 o
  -4  -3   9       50.93       53.39      1.27 o
  -3  -3   9       12.03       10.39      0.66 o
  -2  -3   9      234.22      226.46      2.83 o
  -1  -3   9       19.85       22.31      1.22 o
   0  -3   9      549.51      539.20      7.54 o
   1  -3   9        5.86        5.86      0.50 o
   2  -3   9       90.48       91.05      1.59 o
   3  -3   9       13.20       11.32      0.67 o
   4  -3   9       72.89       67.57      1.84 o
   5  -3   9        2.27        4.00      0.88 o
  -6  -2   9        2.26        1.04      0.62 o
  -5  -2   9       49.00       49.74      1.30 o
  -4  -2   9       16.20       15.29      0.87 o
  -3  -2   9       74.05       79.55      1.49 o
  -2  -2   9       43.95       39.85      0.93 o
  -1  -2   9       17.37       14.03      0.58 o
   0  -2   9      171.15      164.71      2.61 o
   1  -2   9      327.50      311.64      4.04 o
   2  -2   9       35.67       38.71      1.03 o
   3  -2   9       11.59       15.15      0.73 o
   4  -2   9        5.42        4.76      0.64 o
   5  -2   9       17.68       22.13      1.90 o
  -6  -1   9       52.32       59.90      1.79 o
  -5  -1   9        1.76        1.17      0.56 o
  -4  -1   9       28.55       27.56      0.95 o
  -3  -1   9        7.52        8.88      0.71 o
  -2  -1   9      307.79      319.90      4.08 o
  -1  -1   9        2.08        1.48      0.32 o
   0  -1   9      342.71      308.08      3.97 o
   1  -1   9       30.61       30.47      0.89 o
   2  -1   9      725.55      692.17      8.24 o
   3  -1   9        0.47        0.75      0.42 o
   4  -1   9       31.95       34.37      1.12 o
   5  -1   9       11.04       10.90      0.79 o
   6  -1   9       32.85       34.17      1.74 o
  -6   0   9        9.94       11.06      0.96 o
  -5   0   9        7.06        8.48      0.83 o
  -4   0   9        1.03       -0.22      0.57 o
  -3   0   9       96.78       99.24      1.68 o
  -2   0   9        4.68        4.63      0.53 o
  -1   0   9      119.11      124.50      2.19 o
   0   0   9        0.43        1.43      0.37 o
   1   0   9       16.55       12.25      0.56 o
   2   0   9       32.69       23.27      0.88 o
   3   0   9      313.57      301.50      3.97 o
   4   0   9      151.63      154.44      2.84 o
   5   0   9        7.30        6.94      0.62 o
   6   0   9        0.43       -0.51      0.51 o
  -5   1   9       16.98       16.27      1.00 o
  -4   1   9      197.38      197.89      3.32 o
  -3   1   9       10.13       10.52      0.71 o
  -2   1   9       25.77       22.83      0.70 o
  -1   1   9       46.25       44.85      1.04 o
   0   1   9      464.10      475.67      5.30 o
   1   1   9       21.55       18.77      0.79 o
   2   1   9      266.68      251.18      3.35 o
   3   1   9       24.45       21.84      0.87 o
   4   1   9      272.64      265.79      3.64 o
   5   1   9        7.96       11.33      0.88 o
   6   1   9        1.15        1.59      0.56 o
  -5   2   9       17.11       20.42      1.28 o
  -4   2   9        1.92        1.77      0.59 o
  -3   2   9       20.59       25.26      1.06 o
  -2   2   9       43.82       38.81      0.99 o
  -1   2   9      120.70      117.85      1.84 o
   0   2   9       13.57       11.85      0.54 o
   1   2   9       57.57       56.57      1.16 o
   2   2   9       30.79       28.72      0.77 o
   3   2   9       65.40       51.53      1.16 o
   4   2   9        3.74        2.55      0.62 o
   5   2   9      146.59      151.75      2.43 o
   6   2   9      105.71      120.28      2.15 o
   7   2   9        4.79        4.86      0.70 o
  -5   3   9        5.04        3.83      1.06 o
  -4   3   9       29.88       30.12      1.66 o
  -3   3   9        9.48        7.17      0.57 o
  -2   3   9      307.58      305.63      3.97 o
  -1   3   9       34.97       38.77      0.94 o
   0   3   9        4.93        3.75      0.40 o
   1   3   9      106.03       92.07      1.52 o
   2   3   9      202.52      207.38      2.59 o
   3   3   9       22.84       18.56      0.56 o
   4   3   9      169.84      173.26      2.57 o
   5   3   9        0.92       -0.12      0.63 o
   6   3   9       21.12       19.69      1.00 o
   7   3   9        3.38        4.39      0.70 o
  -5   4   9        0.05       -0.81      0.81 o
  -4   4   9        1.77        0.08      0.79 o
  -3   4   9       14.86       18.95      0.92 o
  -2   4   9       23.74       21.54      0.80 o
  -1   4   9       16.22       17.68      0.76 o
   0   4   9      131.65      122.13      1.71 o
   1   4   9       74.01       71.37      1.03 o
   2   4   9       59.63       54.59      1.02 o
   3   4   9        0.06       -0.27      0.27 o
   4   4   9       27.06       26.67      0.72 o
   5   4   9       58.44       53.25      1.30 o
   6   4   9        2.19        2.51      0.64 o
   7   4   9       32.11       35.93      1.26 o
  -4   5   9       10.18       13.16      0.94 o
  -3   5   9        1.81       -0.29      0.56 o
  -2   5   9       63.53       64.91      1.71 o
  -1   5   9        0.01        0.07      0.33 o
   0   5   9      172.31      174.62      2.27 o
   1   5   9       77.04       81.15      1.20 o
   2   5   9        0.00       -0.23      0.23 o
   3   5   9      109.77      102.13      1.38 o
   4   5   9       29.25       27.23      0.72 o
   5   5   9        1.25        0.89      0.45 o
   6   5   9       88.67       96.02      1.65 o
   7   5   9        1.60        1.22      0.69 o
  -4   6   9        1.32        0.58      0.65 o
  -3   6   9        0.41       -0.37      0.59 o
  -2   6   9        0.00       -0.45      0.45 o
  -1   6   9       26.53       29.94      1.15 o
   0   6   9      123.24      116.18      2.27 o
   1   6   9        4.95        3.90      0.37 o
   2   6   9      109.00      102.69      1.21 o
   3   6   9       11.77       11.52      0.48 o
   4   6   9       38.85       38.07      0.82 o
   5   6   9       21.63       18.47      0.68 o
   6   6   9       11.91       14.52      0.80 o
   7   6   9       10.70       10.39      0.81 o
  -3   7   9        0.49       -0.03      0.57 o
  -2   7   9        3.92        3.71      0.60 o
  -1   7   9        0.05       -0.16      0.42 o
   0   7   9       39.83       38.84      1.21 o
   1   7   9        0.67        1.19      0.39 o
   2   7   9       27.37       26.70      1.08 o
   3   7   9       95.26       94.30      1.80 o
   4   7   9        0.25       -0.38      0.38 o
   5   7   9       39.87       41.87      1.09 o
   6   7   9        2.42        0.44      0.59 o
   7   7   9       15.66       17.27      1.02 o
  -2   8   9       12.49       13.84      0.87 o
  -1   8   9        0.68        0.49      0.45 o
   0   8   9        7.59        6.38      0.51 o
   1   8   9       33.57       35.03      1.06 o
   2   8   9      115.76      117.75      1.67 o
   3   8   9        0.64       -0.39      0.39 o
   4   8   9       41.36       41.96      1.04 o
   5   8   9        1.29        0.84      0.49 o
   6   8   9        8.32        9.51      0.77 o
  -1   9   9        1.84        1.91      0.47 o
   0   9   9        0.26       -0.17      0.37 o
   1   9   9        3.21        4.89      0.36 o
   2   9   9        4.01        4.80      0.41 o
   3   9   9        0.02       -0.37      0.37 o
   4   9   9        0.65       -0.45      0.45 o
   5   9   9       52.72       58.04      1.32 o
   6   9   9        0.58       -0.52      0.52 o
   0  10   9       11.07       12.23      0.83 o
   1  10   9        5.32        5.61      0.61 o
   2  10   9       11.35       11.03      0.61 o
   3  10   9       12.62       11.77      0.72 o
   4  10   9       40.95       47.29      1.11 o
   5  10   9        0.22       -0.35      0.61 o
   2  11   9        0.55        0.46      0.47 o
   3  11   9       10.24       15.97      0.77 o
   4  11   9        0.07       -0.50      0.50 o
  -1  -7  10       15.40       16.71      0.92 o
  -3  -6  10        1.86        1.76      0.71 o
  -2  -6  10       76.08       77.85      1.73 o
  -1  -6  10        5.54        5.98      0.63 o
   0  -6  10        1.87        1.73      0.61 o
   1  -6  10        0.00       -0.17      0.52 o
  -4  -5  10       25.68       27.20      1.31 o
  -3  -5  10       26.87       30.06      1.30 o
  -2  -5  10       11.23       10.63      0.74 o
  -1  -5  10       19.50       20.54      1.03 o
   0  -5  10        2.08        2.33      0.62 o
   1  -5  10       28.70       29.63      1.07 o
   2  -5  10       15.33       18.93      1.06 o
   3  -5  10       40.59       42.37      1.55 o
  -4  -4  10        2.64        3.69      0.63 o
  -3  -4  10       14.09       11.13      0.76 o
  -2  -4  10       39.79       47.97      1.29 o
  -1  -4  10        0.00       -0.42      0.42 o
   0  -4  10       89.44       91.12      2.16 o
   1  -4  10        5.62        5.83      0.61 o
   2  -4  10        2.25        1.53      0.59 o
   3  -4  10        0.33       -0.34      0.55 o
  -5  -3  10       20.29       22.87      1.01 o
  -4  -3  10       12.36       11.80      0.71 o
  -3  -3  10        5.64        5.89      0.59 o
  -2  -3  10      188.38      196.68      3.60 o
  -1  -3  10       71.93       76.21      1.63 o
   0  -3  10        2.22        4.21      0.52 o
   1  -3  10       36.87       38.65      0.96 o
   2  -3  10        0.95        2.14      0.48 o
   3  -3  10       17.38       19.28      1.27 o
   4  -3  10        9.78       12.93      1.16 o
  -5  -2  10        9.01       10.64      0.93 o
  -4  -2  10       31.78       32.62      1.24 o
  -3  -2  10       14.37       10.27      0.79 o
  -2  -2  10        5.69        7.62      0.84 o
  -1  -2  10        8.12        6.75      1.09 o
   0  -2  10        8.28       11.27      0.63 o
   1  -2  10        4.24        5.25      0.47 o
   2  -2  10       50.44       54.17      1.24 o
   3  -2  10        0.02       -0.32      0.43 o
   4  -2  10        2.62        1.90      0.61 o
   5  -2  10        4.46        3.35      0.91 o
  -5  -1  10       67.98       71.21      1.88 o
  -4  -1  10        2.43        3.03      0.64 o
  -3  -1  10       12.95       13.18      0.82 o
  -2  -1  10       10.97       11.57      0.73 o
  -1  -1  10       58.31       54.53      1.44 o
   0  -1  10      545.85      573.36      7.00 o
   1  -1  10       51.29       51.32      1.34 o
   2  -1  10       11.68       14.05      0.78 o
   3  -1  10       50.59       49.48      1.33 o
   4  -1  10        0.01       -0.46      0.46 o
   5  -1  10        1.69        2.58      0.68 o
  -5   0  10        0.09        0.31      0.64 o
  -4   0  10        1.38        2.79      0.65 o
  -3   0  10       64.25       61.26      1.58 o
  -2   0  10       46.19       43.82      1.26 o
  -1   0  10       25.75       18.04      0.88 o
   0   0  10        0.67       -0.42      0.42 o
   1   0  10        5.58       12.66      0.79 o
   2   0  10       24.29       18.11      0.95 o
   3   0  10        0.14       -0.64      0.64 o
   4   0  10       21.94       23.37      1.03 o
   5   0  10        6.52        6.79      0.70 o
   6   0  10        3.07        3.32      0.68 o
  -5   1  10        7.82        9.07      0.88 o
  -4   1  10        0.67        0.97      0.58 o
  -3   1  10      136.15      128.04      2.42 o
  -2   1  10       22.55       21.39      1.00 o
  -1   1  10       11.81       10.79      0.68 o
   0   1  10        4.99        5.52      0.50 o
   1   1  10      138.29      126.27      2.25 o
   2   1  10      467.35      464.92      6.44 o
   3   1  10        2.35        0.18      0.58 o
   4   1  10        2.66        1.11      0.56 o
   5   1  10       21.61       21.16      0.94 o
   6   1  10        0.01       -0.52      0.52 o
  -5   2  10        1.71        2.06      0.83 o
  -4   2  10       46.96       52.55      1.53 o
  -3   2  10        9.85       10.63      1.01 o
  -2   2  10        2.85        2.51      0.55 o
  -1   2  10      162.80      138.93      2.62 o
   0   2  10       24.19       22.67      0.87 o
   1   2  10        0.86        1.19      0.46 o
   2   2  10       20.37       16.25      0.85 o
   3   2  10       36.01       39.79      1.10 o
   4   2  10       55.42       52.95      1.29 o
   5   2  10        8.74        5.75      0.72 o
   6   2  10        7.69        7.80      0.74 o
  -4   3  10       23.89       27.03      1.40 o
  -3   3  10       27.10       25.73      1.09 o
  -2   3  10        3.77        4.36      0.58 o
  -1   3  10      139.22      128.32      2.04 o
   0   3  10       37.22       35.77      0.96 o
   1   3  10       94.34       84.28      1.39 o
   2   3  10        1.39        1.22      0.38 o
   3   3  10       77.85       69.07      1.40 o
   4   3  10      141.54      148.00      2.34 o
   5   3  10        0.61       -0.50      0.50 o
   6   3  10        0.21       -0.55      0.55 o
  -4   4  10       26.37       25.26      1.64 o
  -3   4  10        2.01        3.77      0.72 o
  -2   4  10       23.05       20.60      0.95 o
  -1   4  10       78.24       78.78      1.48 o
   0   4  10        5.32        2.17      0.43 o
   1   4  10      158.12      132.23      1.88 o
   2   4  10        5.94        4.61      0.44 o
   3   4  10       48.76       50.84      1.07 o
   4   4  10        9.99        9.43      0.65 o
   5   4  10       20.30       22.81      0.97 o
   6   4  10       24.40       24.09      1.08 o
  -3   5  10       26.27       29.46      1.30 o
  -2   5  10       59.45       60.29      1.69 o
  -1   5  10       41.11       35.64      1.15 o
   0   5  10        1.81        2.10      0.42 o
   1   5  10       56.65       51.34      1.13 o
   2   5  10       27.72       28.28      0.80 o
   3   5  10       72.96       69.24      1.26 o
   4   5  10       12.11       15.12      0.79 o
   5   5  10       12.00       10.29      0.72 o
   6   5  10       26.44       27.40      1.08 o
  -3   6  10        2.56        1.78      0.63 o
  -2   6  10       17.13       16.92      1.06 o
  -1   6  10        0.94        1.74      0.54 o
   0   6  10        5.69        3.80      0.61 o
   1   6  10      138.09      147.22      2.21 o
   2   6  10        4.09        2.85      0.42 o
   3   6  10       60.12       56.59      1.22 o
   4   6  10        0.03       -0.43      0.43 o
   5   6  10       44.64       47.85      1.40 o
   6   6  10        0.03       -0.62      0.62 o
  -2   7  10        3.23        2.65      0.60 o
  -1   7  10       21.49       21.97      1.08 o
   0   7  10       51.63       49.93      1.45 o
   1   7  10       18.13       15.68      0.82 o
   2   7  10        0.32        0.73      0.51 o
   3   7  10        6.19        5.20      0.57 o
   4   7  10       10.30       10.72      0.71 o
   5   7  10       16.95       15.64      1.05 o
   6   7  10        4.53        4.81      1.03 o
  -2   8  10        0.65        0.39      0.56 o
  -1   8  10       19.30       19.70      1.02 o
   0   8  10        7.36        6.53      0.67 o
   1   8  10        1.74        2.79      0.49 o
   2   8  10        2.28        0.75      0.52 o
   3   8  10       87.13       96.72      1.98 o
   4   8  10        2.91        2.59      0.57 o
   5   8  10       14.56       15.62      0.89 o
   6   8  10        1.95        2.57      0.80 o
  -1   9  10        0.00       -0.45      0.49 o
   0   9  10        2.40        2.64      0.67 o
   1   9  10        4.19        3.75      0.52 o
   2   9  10       32.23       35.77      1.20 o
   3   9  10        0.50        0.09      0.46 o
   4   9  10        0.01        0.42      0.47 o
   5   9  10        0.01       -0.55      0.55 o
   1  10  10       14.46       15.19      0.77 o
   2  10  10        2.92        2.06      0.47 o
   3  10  10        2.82        3.61      0.63 o
   4  10  10        0.53       -0.44      0.47 o
  -2  -5  11        3.38        1.96      0.89 o
  -1  -5  11        6.18        6.39      0.96 o
   0  -5  11       18.92       21.87      1.38 o
   1  -5  11        7.94        7.37      0.99 o
  -3  -4  11        0.81       -0.07      0.86 o
  -2  -4  11       18.67       19.27      1.45 o
  -1  -4  11       62.58       65.25      2.25 o
   0  -4  11        8.76        8.06      0.98 o
   1  -4  11        0.44        0.35      0.75 o
   2  -4  11        0.67        0.18      0.85 o
  -4  -3  11        4.16        2.89      0.81 o
  -3  -3  11        0.34       -0.55      0.55 o
  -2  -3  11       34.70       37.91      1.28 o
  -1  -3  11        2.61        1.72      0.64 o
   0  -3  11       12.20       10.87      0.87 o
   1  -3  11       60.58       67.97      2.54 o
   2  -3  11       33.52       35.21      1.64 o
   3  -3  11        1.51        1.21      0.80 o
  -4  -2  11        8.00        8.44      0.84 o
  -3  -2  11       38.45       36.59      1.30 o
  -2  -2  11       15.99       18.32      0.98 o
  -1  -2  11        2.91        2.41      0.58 o
   0  -2  11       27.14       28.45      1.01 o
   1  -2  11       86.35       94.05      1.94 o
   2  -2  11       17.55       18.51      0.97 o
   3  -2  11        8.60        6.98      0.78 o
   4  -2  11        5.50        6.09      0.98 o
  -4  -1  11       39.47       41.60      1.44 o
  -3  -1  11       22.24       24.83      1.12 o
  -2  -1  11        1.81        1.17      0.54 o
  -1  -1  11        1.61        1.48      0.50 o
   0  -1  11       41.69       43.98      1.17 o
   1  -1  11       35.72       41.48      1.25 o
   2  -1  11       22.11       24.26      1.03 o
   3  -1  11       98.28      117.24      2.28 o
   4  -1  11       24.76       28.05      1.28 o
  -4   0  11       11.04       12.50      0.92 o
  -3   0  11        0.31        0.01      0.53 o
  -2   0  11       59.05       58.40      1.52 o
  -1   0  11       76.29       66.80      1.60 o
   0   0  11        4.26        4.01      0.52 o
   1   0  11        8.37        9.16      0.72 o
   2   0  11       37.37       40.18      1.25 o
   3   0  11       29.12       35.05      1.73 o
   4   0  11       27.34       30.21      1.18 o
   5   0  11       14.67       13.15      0.95 o
  -4   1  11        6.73        6.50      0.78 o
  -3   1  11        0.55        0.46      0.53 o
  -2   1  11       58.83       57.22      1.50 o
  -1   1  11        7.47        8.12      0.66 o
   0   1  11       16.65       14.57      0.73 o
   1   1  11        0.10       -0.42      0.42 o
   2   1  11       40.91       34.02      1.17 o
   3   1  11       61.18       67.02      1.97 o
   4   1  11       28.60       28.91      1.17 o
   5   1  11       53.55       67.95      1.73 o
  -4   2  11        0.22       -0.68      0.68 o
  -3   2  11       19.86       22.28      1.08 o
  -2   2  11       38.26       43.13      1.32 o
  -1   2  11        0.16       -0.20      0.49 o
   0   2  11      156.12      145.73      2.55 o
   1   2  11       65.85       54.32      1.25 o
   2   2  11        8.15        8.76      0.69 o
   3   2  11        0.01       -0.49      0.49 o
   4   2  11       30.57       31.94      1.07 o
   5   2  11        1.28        1.18      0.58 o
  -3   3  11       11.67       11.35      0.95 o
  -2   3  11       16.23       16.65      0.91 o
  -1   3  11        6.00        5.57      0.62 o
   0   3  11       24.68       20.84      0.95 o
   1   3  11        1.33        0.94      0.48 o
   2   3  11       76.64       71.02      1.62 o
   3   3  11        0.62       -0.44      0.46 o
   4   3  11        7.44        4.99      0.61 o
   5   3  11       25.94       28.57      1.07 o
   6   3  11       18.73       16.36      0.91 o
  -3   4  11        8.97       10.86      1.18 o
  -2   4  11        1.23        0.81      0.63 o
  -1   4  11       14.47       15.52      0.88 o
   0   4  11       75.98       77.59      1.68 o
   1   4  11        5.64        2.36      0.49 o
   2   4  11      100.50       93.76      1.89 o
   3   4  11       46.01       39.97      1.11 o
   4   4  11       34.92       39.96      1.14 o
   5   4  11        4.08        1.75      0.57 o
   6   4  11        5.71        6.58      0.73 o
  -3   5  11        4.43        2.65      0.94 o
  -2   5  11       22.64       24.03      1.50 o
  -1   5  11       26.32       24.98      1.14 o
   0   5  11       20.89       22.98      0.96 o
   1   5  11        8.75        9.68      0.67 o
   2   5  11        0.68        0.44      0.36 o
   3   5  11        1.47       -0.28      0.46 o
   4   5  11       69.39       68.11      1.48 o
   5   5  11        0.01       -0.53      0.53 o
   6   5  11        1.75        1.18      0.70 o
  -2   6  11        1.83        1.72      0.62 o
  -1   6  11        0.61        1.07      0.56 o
   0   6  11        0.75        0.09      0.49 o
   1   6  11        5.83        6.38      0.68 o
   2   6  11       73.22       78.00      1.38 o
   3   6  11        8.33        7.68      0.60 o
   4   6  11        8.29        7.47      0.72 o
   5   6  11       23.11       23.99      1.14 o
  -1   7  11       10.54        9.36      0.98 o
   0   7  11       15.27       17.27      1.03 o
   1   7  11       19.44       19.89      1.04 o
   2   7  11        8.92        8.77      0.70 o
   3   7  11        2.94        4.25      0.54 o
   4   7  11       14.67       15.92      1.05 o
   5   7  11        0.67        0.12      0.76 o
   0   8  11       13.03       13.56      0.90 o
   1   8  11        2.27        2.46      0.59 o
   2   8  11        0.04       -0.45      0.45 o
   3   8  11        1.02       -0.05      0.50 o
   4   8  11       28.61       33.34      1.18 o
   5   8  11        2.66        2.15      0.77 o
   1   9  11        9.62       12.20      0.74 o
   2   9  11        2.49        3.36      0.56 o
   3   9  11        7.33        7.42      0.66 o
   4   9  11        0.62       -0.45      0.45 o
  -1  -4  12        0.97       -0.79      0.83 o
   0  -4  12       81.62       78.34      2.57 o
  -2  -3  12        4.12        3.14      0.80 o
  -1  -3  12       25.33       29.77      1.36 o
   0  -3  12        7.30        6.29      1.04 o
   1  -3  12        6.77       12.08      1.19 o
   2  -3  12       18.50       22.95      1.48 o
  -3  -2  12        0.10       -0.59      0.59 o
  -2  -2  12       36.74       41.11      1.43 o
  -1  -2  12       15.13       14.00      0.87 o
   0  -2  12       10.81       10.88      0.72 o
   1  -2  12        0.46       -0.64      0.64 o
   2  -2  12       81.10       84.36      2.66 o
   3  -2  12        1.43        1.85      0.89 o
  -3  -1  12        1.43        0.96      0.67 o
  -2  -1  12        0.48       -0.53      0.53 o
  -1  -1  12       21.11       22.76      1.06 o
   0  -1  12       16.70       18.33      0.91 o
   1  -1  12       11.38       14.48      0.86 o
   2  -1  12        0.77        0.99      0.60 o
   3  -1  12        1.65        3.62      0.80 o
  -3   0  12        4.23        2.97      0.69 o
  -2   0  12       16.68       21.10      1.07 o
  -1   0  12        2.62        1.04      0.56 o
   0   0  12       29.83       32.00      1.07 o
   1   0  12       13.98       11.78      0.79 o
   2   0  12       31.56       29.77      1.15 o
   3   0  12        0.01       -0.58      0.58 o
   4   0  12       34.17       39.79      1.38 o
  -3   1  12       14.93       14.06      0.94 o
  -2   1  12        1.67        0.46      0.63 o
  -1   1  12        5.28        4.56      0.66 o
   0   1  12       20.36       25.35      1.07 o
   1   1  12       12.58       13.25      0.74 o
   2   1  12       12.22       13.70      0.83 o
   3   1  12        6.83        6.03      0.70 o
   4   1  12       16.11       18.32      1.07 o
  -3   2  12        2.98        2.94      0.69 o
  -2   2  12        0.45       -0.52      0.52 o
  -1   2  12       11.04       10.09      0.77 o
   0   2  12       41.53       45.76      1.32 o
   1   2  12        0.30       -0.03      0.44 o
   2   2  12        0.88        0.99      0.67 o
   3   2  12        9.18        7.09      0.72 o
   4   2  12       23.89       22.82      1.11 o
   5   2  12        0.00       -0.59      0.59 o
  -2   3  12       15.84       17.88      1.44 o
  -1   3  12       18.27       17.91      0.98 o
   0   3  12        9.11        9.06      0.71 o
   1   3  12        8.34        9.65      0.66 o
   2   3  12       59.08       65.93      1.61 o
   3   3  12       17.93       17.94      0.95 o
   4   3  12        0.31       -0.53      0.53 o
   5   3  12        3.26        3.29      0.66 o
  -2   4  12        8.62       10.22      1.19 o
  -1   4  12        4.03        5.05      0.77 o
   0   4  12       13.13        8.44      0.72 o
   1   4  12       24.72       25.90      1.05 o
   2   4  12       15.54       16.14      0.91 o
   3   4  12        0.70        1.07      0.51 o
   4   4  12        3.52        3.31      0.59 o
   5   4  12       12.53       14.02      0.86 o
  -2   5  12        1.40        0.67      0.86 o
  -1   5  12        0.46       -0.21      0.76 o
   0   5  12       16.88       17.86      1.37 o
   1   5  12       17.26       16.55      1.03 o
   2   5  12       41.72       42.48      1.32 o
   3   5  12        1.05        1.36      0.60 o
   4   5  12       29.45       36.30      1.30 o
   5   5  12       17.73       17.13      1.02 o
  -1   6  12       10.26       10.23      1.10 o
   0   6  12        4.52        5.43      0.88 o
   1   6  12        4.48        5.24      1.45 o
   2   6  12        9.16        5.54      0.79 o
   3   6  12       31.25       33.27      1.42 o
   4   6  12        0.17       -0.15      0.68 o
   0   7  12        5.53        7.49      0.79 o
   1   7  12        0.01       -0.49      0.49 o
   2   7  12        7.18        9.83      1.66 o
   3   7  12        6.46        6.04      0.71 o
   4   7  12       29.91       32.66      1.44 o
   1   8  12       10.12       11.26      0.86 o
   2   8  12        0.92        0.66      0.53 o
   3   8  12        5.63        6.43      0.86 o
  -1  -1  13        1.15        0.15      0.66 o
   0  -1  13       76.36       91.97      2.13 o
   1  -1  13        7.45        9.01      0.79 o
  -1   0  13       23.50       21.16      1.16 o
   0   0  13        9.94       10.43      0.90 o
   1   0  13       26.01       29.84      1.52 o
   2   0  13       39.64       49.24      1.54 o
  -1   1  13        0.04       -0.44      0.58 o
   0   1  13        8.34        8.40      0.80 o
   1   1  13        4.31        3.44      0.74 o
   2   1  13       62.43       70.55      1.79 o
   3   1  13        6.53        8.94      0.85 o
  -1   2  13        2.72        3.31      0.72 o
   0   2  13       12.72       15.43      0.95 o
   1   2  13       45.49       43.30      1.28 o
   2   2  13        3.17        5.10      0.72 o
   3   2  13       12.31       15.36      0.96 o
  -1   3  13       15.46       17.46      1.16 o
   0   3  13       23.18       18.70      1.04 o
   1   3  13        4.53        6.43      0.68 o
   2   3  13        6.36        7.39      1.15 o
   3   3  13       22.99       28.34      1.25 o
  -1   4  13       17.52       19.26      1.23 o
   0   4  13        3.55        3.43      0.80 o
   1   4  13        0.36       -0.78      0.78 o
   2   4  13        7.54        7.60      0.70 o
   3   4  13       15.12       12.96      0.91 o
   0   5  13        1.01        0.65      0.83 o
   1   5  13       19.50       23.92      1.57 o
   2   5  13       15.54       12.51      0.91 o
   3   5  13       23.01       28.50      1.43 o
   1   6  13        3.54        4.77      0.97 o
   2   6  13        2.57        2.46      0.93 o
 
